# Supplementary material for: Adapting Agriculture to Climate Change: A Synopsis of Coordinated National Crop Wild Relative Seed Collecting Programs across Five Continents
Source: Plants (Basel). 2022 Jul 13;11(14):1840. doi: 10.3390/plants11141840 (PMC9319254; doi:10.3390/plants11141840)
Supplement: Supplementary file 1 [file plants-11-01840-s001.zip]

Archive with 2 entries (2 files):
- Eastwood et al. Combined Supplementary Data and Tables.xlsx
- Eastwood et al. Supplementary Method S1.pdf
