# Supplementary material for: Adapting Agriculture to Climate Change: A Synopsis of Coordinated National Crop Wild Relative Seed Collecting Programs across Five Continents
Source: Plants (Basel). 2022 Jul 13;11(14):1840. doi: 10.3390/plants11141840 (PMC9319254; doi:10.3390/plants11141840)
Supplement: Supplementary file 1 [file plants-11-01840-s001.zip › Eastwood et al. Combined Supplementary Data and Tables.xlsx]

## Sheet: Information
Supplementary Data and Tables for
Title	Adapting Agriculture to Climate Change: A Synopsis of Coordinated National Crop Wild Relative Seed Collecting Programs Across Five Continents
Authors	Ruth J. Eastwood, Beri B. Tambam et al.
Contents
Title	Legend
Supplementary Data S1	CWR Project collected samples dataset used for analysis
Supplementary Data S2	IUCN conservation status for CWR collected at species level. Data from https://www.iucnredlist.org/
Supplementary Data S3	List of collectors
Supplementary Data S4	CWR Project target list
Supplementary Data S5	Collection kit contents
Supplementary Table S1	Distribution of genepool targets across countries
Supplementary Table S2	Genepool summaries of seed samples collected in the CWR Project
Supplementary Table S3	Collection metric scoring

## Sheet: Supplementary Data S1
Supplementary Data S1: CWR Project collected samples dataset used for analysis
IDCOL	Donor.Ref	COLLNUMB	ORIGCTY	COLLSITE	interpreted_DECLONGITUDE	interpreted_DECLATITUDE	accepted_GENUS	accepted_SPECIES	accepted_SPAUTHOR	SUBTAXA2	accepted_SUBTAUTHOR	Full_Sp_only	Full_name	Genepool_Final	Concept	Status
VNM-9	Kew-MN14-09	9	VNM		105.586	10.1003	Oryza	rufipogon	Griff.			Oryza rufipogon	Oryza rufipogon	Rice	Gene pool	Primary
VNM-8	Kew-MN14-08	8	VNM		105.602	10.102	Oryza	rufipogon	Griff.			Oryza rufipogon	Oryza rufipogon	Rice	Gene pool	Primary
VNM-7	Kew-MN14-07	7	VNM		105.584	10.0694	Oryza	rufipogon	Griff.			Oryza rufipogon	Oryza rufipogon	Rice	Gene pool	Primary
VNM-6	Kew-MN14-06	6	VNM		105.551	10.0525	Oryza	rufipogon	Griff.			Oryza rufipogon	Oryza rufipogon	Rice	Gene pool	Primary
VNM-52		52	VNM	Hoa Binh Province Lac Sơn district Tu Do commune ;Hoa Binh Province Lac Sơn district Tu Do commune ;Hoa Binh Province Lac Sơn district Ngoc Son commune ;Hoa Binh Province Lac Sơn district Ngoc Son commune ;Son La Province Van Ho district Xuan Nha commune ;Son La Province Van Ho district Xuan Nha commune ;Son La Province Van Ho district Xuan Nha commune ;Son La Province Van Ho district Xuan Nha co…			Solanum	virginianum	L.			Solanum virginianum	Solanum virginianum	Eggplant	Gene pool	Tertiary
VNM-5	Kew-MN14-05	5	VNM		105.668	10.0013	Oryza	rufipogon	Griff.			Oryza rufipogon	Oryza rufipogon	Rice	Gene pool	Primary
VNM-4	Kew-MN14-04	4	VNM		105.714	9.998	Oryza	officinalis	Wall. ex Watt			Oryza officinalis	Oryza officinalis	Rice	Gene pool	Secondary
VNM-37		37	VNM	Nghe An Province; Con Cuong district; Chau Khe commune	104.731	19.0424	Musa	itinerans	Cheesman			Musa itinerans	Musa itinerans	Banana	Gene pool	Same genus
VNM-36	Kew-BTB14-15	36	VNM		104.725	19.0302	Musa	itinerans	Cheesman			Musa itinerans	Musa itinerans	Banana	Gene pool	Same genus
VNM-35	Kew-BTB14-14	35	VNM		105.262	18.6418	Musa	itinerans	Cheesman			Musa itinerans	Musa itinerans	Banana	Gene pool	Same genus
VNM-34	Kew-BTB14-13	34	VNM		105.248	18.6375	Musa	itinerans	Cheesman			Musa itinerans	Musa itinerans	Banana	Gene pool	Same genus
VNM-33	Kew-BTB14-12	33	VNM		105.238	18.6416	Musa	balbisiana	Colla			Musa balbisiana	Musa balbisiana	Banana	Gene pool	Primary
VNM-32	Kew-BTB14-11	32	VNM		105.238	18.6378	Musa	balbisiana	Colla			Musa balbisiana	Musa balbisiana	Banana	Gene pool	Primary
VNM-32		32	VNM	Lao Cai Bat Xat Tong Sanh Ta Tong Sanh ;Lao Cai Bao Thang Phong Nien Can Ho 162m from nearest villagge;Lao Cai Bao Thang Phong Nien Can Ho ;Lao Cai Bao Thang Xuan Quang Lang Lan ;Lao Cai Bao Thang Xuan Quang Lang Bac ;Lao Cai Bao Thang Xuan Quang Lang Bac ;Lai Chau Tam Duong Ban Bo Ban Bo ;Lai Chau Tam Duong Ban Bo Ban Bo ;Lai Chau Tam Duong Ban Bo Ban Bo 160m from nearest villagge;Lai Chau Tam D…	103	22	Musa	balbisiana	Colla	var. balbisiana		Musa balbisiana	Musa balbisiana var. balbisiana	Banana	Gene pool	Primary
VNM-31	Kew-BTB14-10	31	VNM		105.21	18.6208	Musa	itinerans	Cheesman			Musa itinerans	Musa itinerans	Banana	Gene pool	Same genus
VNM-30	Kew-BTB14-09	30	VNM		105.195	18.4271	Musa	itinerans	Cheesman			Musa itinerans	Musa itinerans	Banana	Gene pool	Same genus
VNM-3	Kew-MN14-03	3	VNM		105.701	9.98479	Oryza	rufipogon	Griff.			Oryza rufipogon	Oryza rufipogon	Rice	Gene pool	Primary
VNM-29	Kew-BTB14-08	29	VNM		105.215	18.4271	Musa	itinerans	Cheesman			Musa itinerans	Musa itinerans	Banana	Gene pool	Same genus
VNM-28		28	VNM	Ha Tinh Province; Vu Quang district; Duc Phong commune	105.219	18.4313	Musa	balbisiana	Colla			Musa balbisiana	Musa balbisiana	Banana	Gene pool	Primary
VNM-27	Kew-BTB14-06	27	VNM		106.282	17.9962	Musa	balbisiana	Colla			Musa balbisiana	Musa balbisiana	Banana	Gene pool	Primary
VNM-26	Kew-BTB14-05	26	VNM		106.207	18.0962	Musa	balbisiana	Colla			Musa balbisiana	Musa balbisiana	Banana	Gene pool	Primary
VNM-25	Kew-BTB14-04	25	VNM		106.205	18.0959	Musa	balbisiana	Colla			Musa balbisiana	Musa balbisiana	Banana	Gene pool	Primary
VNM-24		24	VNM	Ha Tinh Province; Ky Anh district; Ky Trung commune	106.223	18.0818	Musa	balbisiana	Colla			Musa balbisiana	Musa balbisiana	Banana	Gene pool	Primary
VNM-23	Kew-BTB14-02	23	VNM		106.277	18.0551	Musa	balbisiana	Colla			Musa balbisiana	Musa balbisiana	Banana	Gene pool	Primary
VNM-22	Kew-BTB14-01	22	VNM		106.281	18.0248	Musa	balbisiana	Colla			Musa balbisiana	Musa balbisiana	Banana	Gene pool	Primary
VNM-21	Kew-MN14-21	21	VNM		108.2	12.7003	Vigna	umbellata	(Thunb.) Ohwi & H.Ohashi			Vigna umbellata	Vigna umbellata	Cowpea	Same genus	Same genus
VNM-20	Kew-MN14-20	20	VNM		108.203	12.6681	Vigna	umbellata	(Thunb.) Ohwi & H.Ohashi			Vigna umbellata	Vigna umbellata	Cowpea	Same genus	Same genus
VNM-2	Kew-MN14-02	2	VNM		105.703	9.998	Oryza	rufipogon	Griff.			Oryza rufipogon	Oryza rufipogon	Rice	Gene pool	Primary
VNM-19	Kew-MN14-19	19	VNM		108.167	12.6172	Vigna	umbellata	(Thunb.) Ohwi & H.Ohashi			Vigna umbellata	Vigna umbellata	Cowpea	Same genus	Same genus
VNM-18	Kew-MN14-18	18	VNM		108.165	12.709	Vigna	umbellata	(Thunb.) Ohwi & H.Ohashi			Vigna umbellata	Vigna umbellata	Cowpea	Same genus	Same genus
VNM-17	Kew-MN14-17	17	VNM		108.151	12.6845	Vigna	umbellata	(Thunb.) Ohwi & H.Ohashi			Vigna umbellata	Vigna umbellata	Cowpea	Same genus	Same genus
VNM-16		16	VNM	Dak Lak Province; Krong Pak district; Hoa Dong commune	108.002	12.0069	Solanum	virginianum	L.			Solanum virginianum	Solanum virginianum	Eggplant	Gene pool	Tertiary
VNM-15	Kew-MN14-15	15	VNM		105.568	10.7001	Oryza	rufipogon	Griff.			Oryza rufipogon	Oryza rufipogon	Rice	Gene pool	Primary
VNM-14	Kew-MN14-14	14	VNM		105.517	10.7341	Oryza	rufipogon	Griff.			Oryza rufipogon	Oryza rufipogon	Rice	Gene pool	Primary
VNM-13	Kew-MN14-13	13	VNM		105.505	10.7122	Oryza	rufipogon	Griff.			Oryza rufipogon	Oryza rufipogon	Rice	Gene pool	Primary
VNM-12	Kew-MN14-12	12	VNM		105.534	10.669	Oryza	rufipogon	Griff.			Oryza rufipogon	Oryza rufipogon	Rice	Gene pool	Primary
VNM-11	Kew-MN14-11	11	VNM		105.684	9.98403	Oryza	officinalis	Wall. ex Watt			Oryza officinalis	Oryza officinalis	Rice	Gene pool	Secondary
VNM-10	Kew-MN14-10	10	VNM		105.652	10.0002	Oryza	rufipogon	Griff.			Oryza rufipogon	Oryza rufipogon	Rice	Gene pool	Primary
VNM-1	Kew-MN14-01	1	VNM		105.557	10.1348	Oryza	rufipogon	Griff.			Oryza rufipogon	Oryza rufipogon	Rice	Gene pool	Primary
UGA-s.n.	UNGB 4934 (cult)	s.n.	UGA		34.3908	2.45917	Solanum	campylacanthum	Voronts.			Solanum campylacanthum	Solanum campylacanthum	Eggplant	Gene pool	Secondary
UGA-KNZM 110		KNZM 110	UGA	Kyotera district, Malabigambo forest, Kakuuto county, Kateera village	31.2556	0.577806	Oryza	eichingeri	Peter			Oryza eichingeri	Oryza eichingeri	Rice	Gene pool	Secondary
UGA-KNZM 109		KNZM 109	UGA	Kyotera district, Malabigambo forest, Kakuuto county, Kyebe subcounty	31.5967	0.943389	Oryza	eichingeri	Peter			Oryza eichingeri	Oryza eichingeri	Rice	Gene pool	Secondary
UGA-KNZM 108		KNZM 108	UGA	Bundibugyo district, NA, Bubukwanga subcounty, Along seasonal river	31.0728	1.47506	Oryza	eichingeri	Peter			Oryza eichingeri	Oryza eichingeri	Rice	Gene pool	Secondary
UGA-KNZM 107		KNZM 107	UGA	Bundibugyo districtB, Bwamba county, Bubukwanga subcounty, Along seasonal river	31.0728	1.47506	Oryza	punctata	Kotschy ex Steud.			Oryza punctata	Oryza punctata	Rice	Gene pool	Secondary
UGA-KNZM 106		KNZM 106	UGA	Bundibugyo districtB, Bwamba county, Bubukwanga subcounty, Salacita area	30.9554	1.52358	Oryza	punctata	Kotschy ex Steud.			Oryza punctata	Oryza punctata	Rice	Gene pool	Secondary
UGA-KNZM 105		KNZM 105	UGA	Bundibugyo districtB, Bwamba county, Bubukwanga subcounty, Salacita area	30.9554	0.523583	Oryza	eichingeri	Peter			Oryza eichingeri	Oryza eichingeri	Rice	Gene pool	Secondary
UGA-KNZM 104		KNZM 104	UGA	Kyegegwa district, Kyaka county, Kakabala subcounty, Misenyi village	30.9554	1.32047	Solanum	dasyphyllum	Schum. & Thonn.			Solanum dasyphyllum	Solanum dasyphyllum	Eggplant	Gene pool	Tertiary
UGA-KNZM 103		KNZM 103	UGA	Hoima district, Bugahya county, Butema subcounty Katelega village, NA	31.4544	1.32047	Cenchrus	purpureus	Schumach.			Cenchrus purpureus	Cenchrus purpureus	Pearl millet	Gene Pool	Secondary
UGA-KNZM 102		KNZM 102	UGA	Hoima district, Butewa subcounty, NA, Along the road to Murchion falls national park	31.7102	1.827	Cenchrus	purpureus	Schumach.			Cenchrus purpureus	Cenchrus purpureus	Pearl millet	Gene Pool	Secondary
UGA-KNZM 101		KNZM 101	UGA	Yumbe district , Yumbe, NA, NA	31.6751	3.25172	Oryza	eichingeri	Peter			Oryza eichingeri	Oryza eichingeri	Rice	Gene pool	Secondary
UGA-KNZM 100		KNZM 100	UGA	Yumbe district , obunji sub county , owinga parish, Okubanga village	31.6437	3.27172	Oryza	longistaminata	A.Chev. & Roehr.			Oryza longistaminata	Oryza longistaminata	Rice	Gene pool	Primary
UGA-KNZM 099		KNZM 099	UGA	Yumbe district , Obunji sub county , owinga parish, 2.5 km from Yumbe district			Oryza	longistaminata	A.Chev. & Roehr.			Oryza longistaminata	Oryza longistaminata	Rice	Gene pool	Primary
UGA-KNZM 098		KNZM 098	UGA	Arua , Terego county , Katrini, Alipezo village	31.0036	3.10597	Sorghum	bicolor	(Desv.) Stapf	subsp. verticilliflorum	(Steud.) de Wet ex Wiersema & J. Dahlb.	Sorghum bicolor	Sorghum bicolor subsp. verticilliflorum	Sorghum	Gene pool	Primary
UGA-KNZM 097		KNZM 097	UGA	Arua , Rhino camp sub county, Oyoa villa ge /wii forest, Near acha river flows	31.211	3.00372	Sorghum	bicolor	(Desv.) Stapf	subsp. verticilliflorum	(Steud.) de Wet ex Wiersema & J. Dahlb.	Sorghum bicolor	Sorghum bicolor subsp. verticilliflorum	Sorghum	Gene pool	Primary
UGA-KNZM 096		KNZM 096	UGA	Arua , Terego county, Katrini, Wandi trading centre	30.9848	3.10231	Sorghum	bicolor	(Desv.) Stapf	subsp. verticilliflorum	(Steud.) de Wet ex Wiersema & J. Dahlb.	Sorghum bicolor	Sorghum bicolor subsp. verticilliflorum	Sorghum	Gene pool	Primary
UGA-KNZM 095		KNZM 095	UGA	Mansindi, Mansindi municipal council, Kirasa village, Masindi town	31.7383	1.679	Cenchrus	purpureus	Schumach.			Cenchrus purpureus	Cenchrus purpureus	Pearl millet	Gene Pool	Secondary
UGA-KNZM 094		KNZM 094	UGA	Nakasongola, Nakitoma, Nakitoma, NA	32.1344	1.45444	Solanum	dasyphyllum	Schum. & Thonn.			Solanum dasyphyllum	Solanum dasyphyllum	Eggplant	Gene pool	Tertiary
UGA-KNZM 093		KNZM 093	UGA	Nakasongola, Budyebo, kyamukonda village, NA	32.091	1.55033	Solanum	dasyphyllum	Schum. & Thonn.			Solanum dasyphyllum	Solanum dasyphyllum	Eggplant	Gene pool	Tertiary
UGA-KNZM 092		KNZM 092	UGA	Nakasongola , Nakitoma, Kasozi village, 1 km from Nakasongola trading centre	32.1866	1.43375	Solanum	dasyphyllum	Schum. & Thonn.			Solanum dasyphyllum	Solanum dasyphyllum	Eggplant	Gene pool	Tertiary
UGA-KNZM 091		KNZM 091	UGA	Nakasongola , Nakitoma, Kasozi village, 0.5 km logogo river and 1.17 km north of Nakiserwa	32.1512	1.42414	Solanum	dasyphyllum	Schum. & Thonn.			Solanum dasyphyllum	Solanum dasyphyllum	Eggplant	Gene pool	Tertiary
UGA-KNZM 090		KNZM 090	UGA	Abim, Nyakwae, Olulung, Okimya hill	33.9349	2.54947	Oryza	punctata	Kotschy ex Steud.			Oryza punctata	Oryza punctata	Rice	Gene pool	Secondary
UGA-KNZM 089		KNZM 089	UGA	Napak , lopei, Lokitela Angimoru village , NA	34.6336	2.53594	Sorghum	purpureosericeum	(A.Rich.) Schweinf. & Aschers			Sorghum purpureosericeum	Sorghum purpureosericeum	Sorghum	Gene pool	Tertiary
UGA-KNZM 088		KNZM 088	UGA	Napak , Napak, Lokitela-anaimoru, NA	34.3265	2.59028	Solanum	hastifolium	Hochst.			Solanum hastifolium	Solanum hastifolium	Eggplant	Gene pool	Tertiary
UGA-KNZM 087		KNZM 087	UGA	Moroto, Moroto, NA, NA	34.3413	2.57247	Sorghum	purpureosericeum	(A.Rich.) Schweinf. & Aschers			Sorghum purpureosericeum	Sorghum purpureosericeum	Sorghum	Gene pool	Tertiary
UGA-KNZM 086		KNZM 086	UGA	Moroto, Moroto, latikokin, 2 Km to Kangole village	34.4693	2.51925	Solanum	hastifolium	Hochst.			Solanum hastifolium	Solanum hastifolium	Eggplant	Gene pool	Tertiary
UGA-KNZM 085		KNZM 085	UGA	Moroto, Moroto, NA, NA	34.5358	2.51222	Solanum	hastifolium	Hochst.			Solanum hastifolium	Solanum hastifolium	Eggplant	Gene pool	Tertiary
UGA-KNZM 084		KNZM 084	UGA	Moroto, Moroto, Loputuk, NA	34.6404	2.49672	Sorghum	purpureosericeum	(A.Rich.) Schweinf. & Aschers			Sorghum purpureosericeum	Sorghum purpureosericeum	Sorghum	Gene pool	Tertiary
UGA-KNZM 083		KNZM 083	UGA	Moroto, Nadunget, Lobei, 1 km to lobei	34.6418	2.48706	Sorghum	purpureosericeum	(A.Rich.) Schweinf. & Aschers			Sorghum purpureosericeum	Sorghum purpureosericeum	Sorghum	Gene pool	Tertiary
UGA-KNZM 082		KNZM 082	UGA	Moroto, Nadunget, Nadunget, along the road side of Moroto Katakwi road	34.5523	2.35233	Solanum	hastifolium	Hochst.			Solanum hastifolium	Solanum hastifolium	Eggplant	Gene pool	Tertiary
UGA-KNZM 081		KNZM 081	UGA	Moroto, Nadunget, NA, NA	34.6344	2.53136	Solanum	hastifolium	Hochst.			Solanum hastifolium	Solanum hastifolium	Eggplant	Gene pool	Tertiary
UGA-KNZM 080		KNZM 080	UGA	Moroto, Nadunget, NA, NA	34.5484	2.50208	Solanum	hastifolium	Hochst.			Solanum hastifolium	Solanum hastifolium	Eggplant	Gene pool	Tertiary
UGA-KNZM 079		KNZM 079	UGA	Moroto, Nadunget, Kopetakine, NA	34.5733	2.46158	Solanum	hastifolium	Hochst.			Solanum hastifolium	Solanum hastifolium	Eggplant	Gene pool	Tertiary
UGA-KNZM 078		KNZM 078	UGA	Moroto, Nadunget, Kopetakine, NA	34.5743	2.46139	Solanum	hastifolium	Hochst.			Solanum hastifolium	Solanum hastifolium	Eggplant	Gene pool	Tertiary
UGA-KNZM 077		KNZM 077	UGA	Moroto, Matheniko , Namigimit, About 16 km from moroto town	34.6307	2.53958	Sorghum	purpureosericeum	(A.Rich.) Schweinf. & Aschers			Sorghum purpureosericeum	Sorghum purpureosericeum	Sorghum	Gene pool	Tertiary
UGA-KNZM 076		KNZM 076	UGA	Moroto, Matheniko , Nadunget subcounty, 10km from moroto town	34.6345	2.53058	Sorghum	purpureosericeum	(A.Rich.) Schweinf. & Aschers			Sorghum purpureosericeum	Sorghum purpureosericeum	Sorghum	Gene pool	Tertiary
UGA-KNZM 075		KNZM 075	UGA	Luwero, Bugema, Bugema, NA	32.6336	0.560139	Sorghum	bicolor	(Desv.) Stapf	subsp. verticilliflorum	(Steud.) de Wet ex Wiersema & J. Dahlb.	Sorghum bicolor	Sorghum bicolor subsp. verticilliflorum	Sorghum	Gene pool	Primary
UGA-KNZM 074		KNZM 074	UGA	Luwero, Bugema, Bugema, About 10m from Bugema town	32.6341	0.56075	Sorghum	bicolor	(Desv.) Stapf	subsp. verticilliflorum	(Steud.) de Wet ex Wiersema & J. Dahlb.	Sorghum bicolor	Sorghum bicolor subsp. verticilliflorum	Sorghum	Gene pool	Primary
UGA-KNZM 073		KNZM 073	UGA	Luwero, Bugema, Kamila, NA	32.6491	0.530583	Sorghum	bicolor	(Desv.) Stapf	subsp. verticilliflorum	(Steud.) de Wet ex Wiersema & J. Dahlb.	Sorghum bicolor	Sorghum bicolor subsp. verticilliflorum	Sorghum	Gene pool	Primary
UGA-KNZM 072		KNZM 072	UGA	Iganga, Kitayunja, Bulondo-butende, Maize farm near Mr Kasibe Ibra	33.1603	0.9335	Sorghum	bicolor	(Desv.) Stapf	subsp. verticilliflorum	(Steud.) de Wet ex Wiersema & J. Dahlb.	Sorghum bicolor	Sorghum bicolor subsp. verticilliflorum	Sorghum	Gene pool	Primary
UGA-KNZM 069	UNGB 4933	KNZM 069	UGA		34.2273	2.959	Solanum	campylacanthum	Voronts.			Solanum campylacanthum	Solanum campylacanthum	Eggplant	Gene pool	Secondary
UGA-KNZM 067	UNGB 4931	KNZM 067	UGA		34.1116	2.98036	Solanum	campylacanthum	Voronts.			Solanum campylacanthum	Solanum campylacanthum	Eggplant	Gene pool	Secondary
UGA-KNZM 064	UNGB 4928	KNZM 064	UGA		34.1293	3.04461	Solanum	campylacanthum	Voronts.			Solanum campylacanthum	Solanum campylacanthum	Eggplant	Gene pool	Secondary
UGA-KNZM 063	UNGB 4927	KNZM 063	UGA		33.7119	3.45461	Solanum	campylacanthum	Voronts.			Solanum campylacanthum	Solanum campylacanthum	Eggplant	Gene pool	Secondary
UGA-KNZM 060		KNZM 060	UGA	Rubanda, Rubanda, Kabale Zonal Agricultural Research Institute, Regenerating field along road to KaZARDI	29.9428	-1.25547	Eleusine	coracana	Kenn.-O'Byrne	subsp. africana	(Kenn.-O'Byrne) Hilu & de Wet	Eleusine coracana	Eleusine coracana subsp. africana	Finger millet	Gene Pool	Primary
UGA-KNZM 059		KNZM 059	UGA	Kabale, Muko, Echuya central forest reserve, Road to mast	29.8094	-1.24408	Eleusine	kigeziensis	S.M Phillips		(Kenn.-O'Byrne) Hilu & de Wet	Eleusine kigeziensis	Eleusine kigeziensis	Finger millet	Gene Pool	Primary
UGA-KNZM 058		KNZM 058	UGA	U4, Kabale, Muko sub-county, Echuya central forest resrve, Along a pine plantation on the road to the mast	29.8102	-1.24286	Solanum	aculeatissimum	Jacq.		(Kenn.-O'Byrne) Hilu & de Wet	Solanum aculeatissimum	Solanum aculeatissimum	Eggplant	Gene pool	Tertiary
UGA-KNZM 057	UNGB 4859	KNZM 057	UGA				Solanum	anguivi	Lam.		(Kenn.-O'Byrne) Hilu & de Wet	Solanum anguivi	Solanum anguivi	Eggplant	Gene pool	Tertiary
UGA-KNZM 056	UNGB 4856	KNZM 056	UGA				Solanum	anguivi	Lam.		(Kenn.-O'Byrne) Hilu & de Wet	Solanum anguivi	Solanum anguivi	Eggplant	Gene pool	Tertiary
UGA-KNZM 051		KNZM 051	UGA	Kisoro, Bufumbira south, Mountain muhabura, Muhavura tourist trail	29.6628	-1.35769	Vicia	sativa	(L.) Ehrh.			Vicia sativa	Vicia sativa	Vetch	Gene Pool	Primary
UGA-KNZM 050		KNZM 050	UGA	Kisoro, Bufumbira south, Mountain muhabura, Muhavura tourist trail	29.6631	-1.35722	Vicia	sativa	(L.) Ehrh.			Vicia sativa	Vicia sativa	Vetch	Gene Pool	Primary
UGA-KNZM 046a	UNGB 4846 a	KNZM 046a	UGA	Kabbankoni Village, Bulwadda parish, Kabulasoke, Gomba	31.7366	1.18742	Solanum	anguivi	Lam.			Solanum anguivi	Solanum anguivi	Eggplant	Gene pool	Tertiary
UGA-KNZM 046	UNGB 4846	KNZM 046	UGA	Kabbankoni Village, Bulwadda parish, Kabulasoke, Gomba	31.7366	0.187417	Solanum	anguivi	Lam.			Solanum anguivi	Solanum anguivi	Eggplant	Gene pool	Tertiary
UGA-KNZM 043	UNGB 4843	KNZM 043	UGA		31.6901	0.194444	Solanum	campylacanthum	Voronts.			Solanum campylacanthum	Solanum campylacanthum	Eggplant	Gene pool	Secondary
UGA-KNZM 042	UNGB 4842	KNZM 042	UGA		31.6896	0.195333	Solanum	campylacanthum	Voronts.			Solanum campylacanthum	Solanum campylacanthum	Eggplant	Gene pool	Secondary
UGA-KNZM 041	UNGB 4841	KNZM 041	UGA		31.6895	0.195556	Solanum	campylacanthum	Voronts.			Solanum campylacanthum	Solanum campylacanthum	Eggplant	Gene pool	Secondary
UGA-KNZM 040	UNGB 4840	KNZM 040	UGA		31.6898	0.1955	Solanum	campylacanthum	Voronts.			Solanum campylacanthum	Solanum campylacanthum	Eggplant	Gene pool	Secondary
UGA-KNZM 039		KNZM 039	UGA	Gomba, Maddu, Bukemba parish, Ssakabusolo	31.69	0.195389	Solanum	cyaneopurpureum	De wild			Solanum cyaneopurpureum	Solanum cyaneopurpureum	Eggplant	Gene pool	Tertiary
UGA-KNZM 037		KNZM 037	UGA	Mpigi, Kituntu subcounty, Kyamabaale parish, Bukemba village	31.9939	0.029167	Solanum	anguivi	Lam.			Solanum anguivi	Solanum anguivi	Eggplant	Gene pool	Tertiary
UGA-KNZM 036	UNGB 4836	KNZM 036	UGA		31.9939	0.029167	Solanum	dasyphyllum	Schum. & Thonn.			Solanum dasyphyllum	Solanum dasyphyllum	Eggplant	Gene pool	Tertiary
UGA-KNZM 031	UNGB 4831	KNZM 031	UGA		31.7467	0.184611	Solanum	dasyphyllum	Schum. & Thonn.			Solanum dasyphyllum	Solanum dasyphyllum	Eggplant	Gene pool	Tertiary
UGA-KNZM 030		KNZM 030	UGA	Gomba, Kabulasoke, Bukemba parish, Kabankoni village	31.7467	0.184611	Solanum	cyaneopurpureum	De wild			Solanum cyaneopurpureum	Solanum cyaneopurpureum	Eggplant	Gene pool	Tertiary
UGA-KNZM 028		KNZM 028	UGA	Gomba, Kabulasoke, Bulwadda parish, Kabankoni village	31.7462	0.18625	Solanum	cyaneopurpureum	De wild			Solanum cyaneopurpureum	Solanum cyaneopurpureum	Eggplant	Gene pool	Tertiary
UGA-KNZM 027		KNZM 027	UGA	Gomba, Kabulasoke, Bulwadda parish, Kabankoni village	31.7455	0.18525	Solanum	cyaneopurpureum	De wild			Solanum cyaneopurpureum	Solanum cyaneopurpureum	Eggplant	Gene pool	Tertiary
UGA-KNZM 026	UNGB 4826	KNZM 026	UGA		31.6181	0.230778	Solanum	campylacanthum	Voronts.			Solanum campylacanthum	Solanum campylacanthum	Eggplant	Gene pool	Secondary
UGA-KNZM 024	UNGB 4824	KNZM 024	UGA		31.6327	0.230306	Solanum	dasyphyllum	Schum. & Thonn.			Solanum dasyphyllum	Solanum dasyphyllum	Eggplant	Gene pool	Tertiary
UGA-KNZM 023	UNGB 4823	KNZM 023	UGA		31.6179	0.23025	Solanum	dasyphyllum	Schum. & Thonn.			Solanum dasyphyllum	Solanum dasyphyllum	Eggplant	Gene pool	Tertiary
UGA-KNZM 021	UNGB 4821	KNZM 021	UGA		31.7467	0.184611	Solanum	dasyphyllum	Schum. & Thonn.			Solanum dasyphyllum	Solanum dasyphyllum	Eggplant	Gene pool	Tertiary
UGA-KNZM 020	UNGB 4820	KNZM 020	UGA		31.7465	0.183972	Solanum	campylacanthum	Voronts.			Solanum campylacanthum	Solanum campylacanthum	Eggplant	Gene pool	Secondary
UGA-KNZM 019	UNGB 4819	KNZM 019	UGA		31.9124	0.248194	Solanum	campylacanthum	Voronts.			Solanum campylacanthum	Solanum campylacanthum	Eggplant	Gene pool	Secondary
UGA-KNZM 018		KNZM 018	UGA	Mityana, Banda, Bulwadda parish, Kyengeza road side at Mr Mubiru Mikes home	31.9121	0.248167	Eleusine	coracana	Kenn.-O'Byrne	subsp. africana	(Kenn.-O'Byrne) Hilu & de Wet	Eleusine coracana	Eleusine coracana subsp. africana	Finger millet	Gene Pool	Primary
UGA-KNZM 017		KNZM 017	UGA	Mityana, Maanyi subcouty, Kyengeza, Balabakulu village	31.9821	0.289139	Sorghum	bicolor	(Desv.) Stapf	subsp. verticilliflorum	(Kenn.-O'Byrne) Hilu & de Wet	Sorghum bicolor	Sorghum bicolor subsp. verticilliflorum	Sorghum	Gene pool	Primary
UGA-KNZM 016	UNGB 4816	KNZM 016	UGA		31.9822	0.288833	Solanum	campylacanthum	Voronts.		(Kenn.-O'Byrne) Hilu & de Wet	Solanum campylacanthum	Solanum campylacanthum	Eggplant	Gene pool	Secondary
UGA-KNZM 015	UNGB 4815	KNZM 015	UGA		31.9824	0.287833	Eleusine	coracana	Kenn.-O'Byrne	subsp. africana	(Kenn.-O'Byrne) Hilu & de Wet	Eleusine coracana	Eleusine coracana subsp. africana	Finger millet	Gene Pool	Primary
UGA-KNZM 014	UNGB 4814	KNZM 014	UGA		32.0674	0.300889	Solanum	anguivi	Lam.		(Kenn.-O'Byrne) Hilu & de Wet	Solanum anguivi	Solanum anguivi	Eggplant	Gene pool	Tertiary
UGA-KNZM 013		KNZM 013	UGA	Mityana, Butayunya subcounty, Maanyi, Mbuye village	32.0674	0.301222	Solanum	dasyphyllum	Schum. & Thonn.			Solanum dasyphyllum	Solanum dasyphyllum	Eggplant	Gene pool	Tertiary
UGA-KNZM 012		KNZM 012	UGA	Mityana, Butayunya subcounty, Kitongo parish, NA	32.0825	0.313611	Sorghum	bicolor	(Desv.) Stapf	subsp. verticilliflorum	(Steud.) de Wet ex Wiersema & J. Dahlb.	Sorghum bicolor	Sorghum bicolor subsp. verticilliflorum	Sorghum	Gene pool	Primary
UGA-KNZM 011		KNZM 011	UGA	Mityana, Butayunya subcounty, Butayunja parish, Ngadwe parish	32.0823	0.313639	Solanum	anguivi	Lam.			Solanum anguivi	Solanum anguivi	Eggplant	Gene pool	Tertiary
UGA-KNZM 010	UNGB 4810	KNZM 010	UGA		32.1287	0.313389	Solanum	anguivi	Lam.			Solanum anguivi	Solanum anguivi	Eggplant	Gene pool	Tertiary
UGA-KNZM 009		KNZM 009	UGA	Mityana, Kakindu subcounty, Kakindu church zone, Opposite st lukka Banabakintu primary school (12km from main road	32.1472	0.308972	Solanum	dasyphyllum	Schum. & Thonn.			Solanum dasyphyllum	Solanum dasyphyllum	Eggplant	Gene pool	Tertiary
UGA-KNZM 008	UNGB 4808 (cult)	KNZM 008	UGA		32.1486	0.348083	Solanum	anguivi	Lam.			Solanum anguivi	Solanum anguivi	Eggplant	Gene pool	Tertiary
UGA-KNZM 007	UNGB 4807	KNZM 007	UGA		32.1486	0.348333	Solanum	campylacanthum	Voronts.			Solanum campylacanthum	Solanum campylacanthum	Eggplant	Gene pool	Secondary
UGA-KNZM 006		KNZM 006	UGA	Mityana, Malangala subcounty, Kasalaga, Kasalaga about 0.25km to zigoti town	32.163	0.368944	Sorghum	bicolor	(Desv.) Stapf	subsp. verticilliflorum	(Steud.) de Wet ex Wiersema & J. Dahlb.	Sorghum bicolor	Sorghum bicolor subsp. verticilliflorum	Sorghum	Gene pool	Primary
UGA-KNZM 005	UNGB 4805	KNZM 005	UGA		32.4698	1.16319	Solanum	campylacanthum	Voronts.			Solanum campylacanthum	Solanum campylacanthum	Eggplant	Gene pool	Secondary
UGA-KNZM 003		KNZM 003	UGA	Nakasongola, Kakooge subcounty, Katungo, NA	32.4652	1.15217	Sorghum	bicolor	(Desv.) Stapf	subsp. verticilliflorum	(Steud.) de Wet ex Wiersema & J. Dahlb.	Sorghum bicolor	Sorghum bicolor subsp. verticilliflorum	Sorghum	Gene pool	Primary
UGA-KNZM 002	UNGB 4802	KNZM 002	UGA		32.4656	1.15189	Solanum	campylacanthum	Voronts.			Solanum campylacanthum	Solanum campylacanthum	Eggplant	Gene pool	Secondary
UGA-KNZM 001		KNZM 001	UGA	Nakasongola, Kakooge subcounty, Katungo, About 1km to katungo township	32.4661	1.15111	Eleusine	coracana	Kenn.-O'Byrne	subsp. africana	(Kenn.-O'Byrne) Hilu & de Wet	Eleusine coracana	Eleusine coracana subsp. africana	Finger millet	Gene Pool	Primary
UGA-	UNGB 4835 (cult)	KNZM 035	UGA		31.8403	0.1195	Solanum	anguivi	Lam.			Solanum anguivi	Solanum anguivi	Eggplant	Gene pool	Tertiary
SLV-DGD-3231	CIAT: G40873 (Cul)	DGD-3231	SLV	El Salvador	-89.6	13.8833	Phaseolus	leptostachyus	Benth.			Phaseolus leptostachyus	Phaseolus leptostachyus	Bean	Gene pool	Same genus
SLV-DGD-3226	CIAT: G52251 (Cul)	DGD-3226	SLV	El Salvador:Sonsonate Department	-89.5833	13.8333	Phaseolus	vulgaris	L.			Phaseolus vulgaris	Phaseolus vulgaris	Bean	Gene pool	Primary
SLV-DGD-3222	CIAT: G52250 (Cul)	DGD-3222	SLV	El Salvador:La Libertad Department:Colón	-89.2667	13.7167	Phaseolus	vulgaris	L.			Phaseolus vulgaris	Phaseolus vulgaris	Bean	Gene pool	Primary
SLV-DGD-3221	CIAT: G52249 (Cul)	DGD-3221	SLV	El Salvador:La Libertad Department:Colón	-89.2833	13.7	Phaseolus	vulgaris	L.			Phaseolus vulgaris	Phaseolus vulgaris	Bean	Gene pool	Primary
SDN-HSD14528		HSD14528	SDN		29.0597	12.2889	Sorghum	sp.				Sorghum sp.	Sorghum sp.	Sorghum	Gene pool	Tertiary
SDN-9	HSD15194	9	SDN		34.3167	11.5	Cenchrus	americanus	(L.) Morrone			Cenchrus americanus	Cenchrus americanus	Pearl millet	Gene Pool	Tertiary
SDN-9	HSD15117	9	SDN		31.2667	12.0667	Solanum	incanum	L.			Solanum incanum	Solanum incanum	Eggplant	Gene pool	Secondary
SDN-8	HSD15193	8	SDN		34.3167	11.5	Sorghum	bicolor	(Desv.) Stapf	subsp. verticilliflorum	(Steud.) de Wet ex Wiersema & J. Dahlb.	Sorghum bicolor	Sorghum bicolor subsp. verticilliflorum	Sorghum	Gene pool	Primary
SDN-8	HSD15116	8	SDN		31.2667	12.0667	Sorghum	halepense	(L.) Pers.			Sorghum halepense	Sorghum halepense	Sorghum	Gene pool	Secondary
SDN-73	HSD15180	73	SDN		31.1667	11.5	Solanum	sp.				Solanum sp.	Solanum sp.	Eggplant	Same genus	Same genus
SDN-70	HSD15177	70	SDN		27.7167	10.9333	Oryza	barthii	A.Chev.			Oryza barthii	Oryza barthii	Rice	Gene pool	Primary
SDN-7	HSD15192	7	SDN		34.2667	11.5667	Cenchrus	americanus	(L.) Morrone			Cenchrus americanus	Cenchrus americanus	Pearl millet	Gene Pool	Tertiary
SDN-7	HSD15115	7	SDN		31.2667	12.0667	Sorghum	bicolor	(Desv.) Stapf	subsp. verticilliflorum	(Steud.) de Wet ex Wiersema & J. Dahlb.	Sorghum bicolor	Sorghum bicolor subsp. verticilliflorum	Sorghum	Gene pool	Primary
SDN-69	HSD15176	69	SDN		27.7167	10.9333	Solanum	incanum	L.			Solanum incanum	Solanum incanum	Eggplant	Gene pool	Secondary
SDN-68	HSD15175	68	SDN		27.7167	11.0167	Cenchrus	americanus	(L.) Morrone			Cenchrus americanus	Cenchrus americanus	Pearl millet	Gene Pool	Tertiary
SDN-67	HSD15174	67	SDN		27.7167	11.0167	Cenchrus	americanus	(L.) Morrone			Cenchrus americanus	Cenchrus americanus	Pearl millet	Gene Pool	Tertiary
SDN-66	HSD15173	66	SDN		27.7167	11.0167	Sorghum	bicolor	(Desv.) Stapf	subsp. verticilliflorum	(Steud.) de Wet ex Wiersema & J. Dahlb.	Sorghum bicolor	Sorghum bicolor subsp. verticilliflorum	Sorghum	Gene pool	Primary
SDN-65	HSD15172	65	SDN		27.7167	11.0167	Oryza	barthii	A.Chev.			Oryza barthii	Oryza barthii	Rice	Gene pool	Primary
SDN-63	HSD15171	63	SDN		27.5167	11.3	Cenchrus	americanus	(L.) Morrone			Cenchrus americanus	Cenchrus americanus	Pearl millet	Gene Pool	Tertiary
SDN-62	HSD15170	62	SDN		27.5167	11.3	Solanum	coagulans	Fresen.			Solanum coagulans	Solanum coagulans	Eggplant	Gene pool	Tertiary
SDN-61	HSD15169	61	SDN		27.4333	11.3333	Cenchrus	americanus	(L.) Morrone			Cenchrus americanus	Cenchrus americanus	Pearl millet	Gene Pool	Tertiary
SDN-60	HSD15168	60	SDN		27.4333	11.3333	Solanum	incanum	L.			Solanum incanum	Solanum incanum	Eggplant	Gene pool	Secondary
SDN-6	HSD15191	6	SDN		34.2667	11.5667	Sorghum	bicolor	(Desv.) Stapf	subsp. verticilliflorum	(Steud.) de Wet ex Wiersema & J. Dahlb.	Sorghum bicolor	Sorghum bicolor subsp. verticilliflorum	Sorghum	Gene pool	Primary
SDN-6	HSD15114	6	SDN		31.2667	12.0667	Vigna	vexillata	(L.) A.Rich			Vigna vexillata	Vigna vexillata	Cowpea	Gene Pool	Tertiary
SDN-59	HSD15167	59	SDN		27.8	11.3167	Cenchrus	americanus	(L.) Morrone			Cenchrus americanus	Cenchrus americanus	Pearl millet	Gene Pool	Tertiary
SDN-58	HSD15166	58	SDN		27.8	11.3167	Solanum	incanum	L.			Solanum incanum	Solanum incanum	Eggplant	Gene pool	Secondary
SDN-57	HSD15165	57	SDN		29.6667	12.2167	Sorghum	bicolor	(Desv.) Stapf	subsp. verticilliflorum	(Steud.) de Wet ex Wiersema & J. Dahlb.	Sorghum bicolor	Sorghum bicolor subsp. verticilliflorum	Sorghum	Gene pool	Primary
SDN-56	HSD15241	56	SDN		34.2667	11.75	Sorghum	bicolor	(Desv.) Stapf	subsp. verticilliflorum	(Steud.) de Wet ex Wiersema & J. Dahlb.	Sorghum bicolor	Sorghum bicolor subsp. verticilliflorum	Sorghum	Gene pool	Primary
SDN-56	HSD15164	56	SDN		29.6667	12.2167	Cenchrus	americanus	(L.) Morrone			Cenchrus americanus	Cenchrus americanus	Pearl millet	Gene Pool	Tertiary
SDN-55	HSD15240	55	SDN		34.35	11.7167	Sorghum	bicolor	(Desv.) Stapf	subsp. verticilliflorum	(Steud.) de Wet ex Wiersema & J. Dahlb.	Sorghum bicolor	Sorghum bicolor subsp. verticilliflorum	Sorghum	Gene pool	Primary
SDN-55	HSD15163	55	SDN		29.6667	12.2167	Solanum	incanum	L.			Solanum incanum	Solanum incanum	Eggplant	Gene pool	Secondary
SDN-54	HSD15239	54	SDN		34.35	11.6667	Sorghum	bicolor	(Desv.) Stapf	subsp. verticilliflorum	(Steud.) de Wet ex Wiersema & J. Dahlb.	Sorghum bicolor	Sorghum bicolor subsp. verticilliflorum	Sorghum	Gene pool	Primary
SDN-54	HSD15162	54	SDN		29.6667	12.2167	Vigna	vexillata	(L.) A.Rich			Vigna vexillata	Vigna vexillata	Cowpea	Gene Pool	Tertiary
SDN-53	HSD15238	53	SDN		33.6667	11.4	Cenchrus	americanus	(L.) Morrone			Cenchrus americanus	Cenchrus americanus	Pearl millet	Gene Pool	Tertiary
SDN-53	HSD15161	53	SDN		29.8667	11.9667	Cenchrus	americanus	(L.) Morrone			Cenchrus americanus	Cenchrus americanus	Pearl millet	Gene Pool	Tertiary
SDN-52	HSD15237	52	SDN		33.6667	11.4167	Sorghum	bicolor	(Desv.) Stapf	subsp. verticilliflorum	(Steud.) de Wet ex Wiersema & J. Dahlb.	Sorghum bicolor	Sorghum bicolor subsp. verticilliflorum	Sorghum	Gene pool	Primary
SDN-52	HSD15160	52	SDN		29.8667	11.9667	Sorghum	bicolor	(Desv.) Stapf	subsp. verticilliflorum	(Steud.) de Wet ex Wiersema & J. Dahlb.	Sorghum bicolor	Sorghum bicolor subsp. verticilliflorum	Sorghum	Gene pool	Primary
SDN-51	HSD15159	51	SDN		29.75	11.9667	Solanum	cerasiferum	Dunal			Solanum cerasiferum	Solanum cerasiferum	Eggplant	Gene pool	Secondary
SDN-50	HSD15235	50	SDN		33.75	11.4667	Solanum	incanum	L.			Solanum incanum	Solanum incanum	Eggplant	Gene pool	Secondary
SDN-50	HSD15158	50	SDN		29.75	11.9667	Solanum	incanum	L.			Solanum incanum	Solanum incanum	Eggplant	Gene pool	Secondary
SDN-50		50	SDN	jebal Ganna; 50 Km E of Elgoraisha in Gedarif State	36.1	13.6167	Solanum	coagulans	Fresen.			Solanum coagulans	Solanum coagulans	Eggplant	Gene pool	Tertiary
SDN-5	HSD15190	5	SDN		34.2667	11.5667	Sorghum	bicolor	(Desv.) Stapf	subsp. verticilliflorum	(Steud.) de Wet ex Wiersema & J. Dahlb.	Sorghum bicolor	Sorghum bicolor subsp. verticilliflorum	Sorghum	Gene pool	Primary
SDN-5	HSD15113	5	SDN		31.2167	12.2167	Vigna	vexillata	(L.) A.Rich			Vigna vexillata	Vigna vexillata	Cowpea	Gene Pool	Tertiary
SDN-49	HSD15234	49	SDN		33.7667	11.5167	Sorghum	bicolor	(Desv.) Stapf	subsp. verticilliflorum	(Steud.) de Wet ex Wiersema & J. Dahlb.	Sorghum bicolor	Sorghum bicolor subsp. verticilliflorum	Sorghum	Gene pool	Primary
SDN-49	HSD15157	49	SDN		29.6333	12.0167	Vigna	vexillata	(L.) A.Rich			Vigna vexillata	Vigna vexillata	Cowpea	Gene Pool	Tertiary
SDN-48	HSD15233	48	SDN		33.85	11.5167	Solanum	incanum	L.			Solanum incanum	Solanum incanum	Eggplant	Gene pool	Secondary
SDN-48	HSD15156	48	SDN		29.4667	11.25	Sorghum	halepense	(L.) Pers.			Sorghum halepense	Sorghum halepense	Sorghum	Gene pool	Secondary
SDN-47	HSD15232	47	SDN		33.95	11.6167	Solanum	incanum	L.			Solanum incanum	Solanum incanum	Eggplant	Gene pool	Secondary
SDN-47	HSD15155	47	SDN		29.4667	11.25	Vigna	vexillata	(L.) A.Rich			Vigna vexillata	Vigna vexillata	Cowpea	Gene Pool	Tertiary
SDN-46	HSD15231	46	SDN		34.0167	11.7167	Sorghum	bicolor	(Desv.) Stapf	subsp. verticilliflorum	(Steud.) de Wet ex Wiersema & J. Dahlb.	Sorghum bicolor	Sorghum bicolor subsp. verticilliflorum	Sorghum	Gene pool	Primary
SDN-46	HSD15154	46	SDN		29.4667	11.25	Solanum	cerasiferum	Dunal			Solanum cerasiferum	Solanum cerasiferum	Eggplant	Gene pool	Secondary
SDN-45	HSD15230	45	SDN		34.0167	11.7167	Cenchrus	americanus	(L.) Morrone			Cenchrus americanus	Cenchrus americanus	Pearl millet	Gene Pool	Tertiary
SDN-45	HSD15153	45	SDN		29.75	10.9333	Solanum	cerasiferum	Dunal			Solanum cerasiferum	Solanum cerasiferum	Eggplant	Gene pool	Secondary
SDN-44	HSD15229	44	SDN		34.9167	11.55	Solanum	cerasiferum	Dunal			Solanum cerasiferum	Solanum cerasiferum	Eggplant	Gene pool	Secondary
SDN-44	HSD15152	44	SDN		29.75	10.9333	Sorghum	bicolor	(Desv.) Stapf	subsp. verticilliflorum	(Steud.) de Wet ex Wiersema & J. Dahlb.	Sorghum bicolor	Sorghum bicolor subsp. verticilliflorum	Sorghum	Gene pool	Primary
SDN-43	HSD15228	43	SDN		34.9667	11.5167	Solanum	cerasiferum	Dunal			Solanum cerasiferum	Solanum cerasiferum	Eggplant	Gene pool	Secondary
SDN-43	HSD15151	43	SDN		29.75	10.9333	Vigna	vexillata	(L.) A.Rich			Vigna vexillata	Vigna vexillata	Cowpea	Gene Pool	Tertiary
SDN-42	HSD15227	42	SDN		35.0167	11.5167	Solanum	incanum	L.			Solanum incanum	Solanum incanum	Eggplant	Gene pool	Secondary
SDN-42	HSD15150	42	SDN		31.1667	11.5	Sorghum	bicolor	(Desv.) Stapf	subsp. verticilliflorum	(Steud.) de Wet ex Wiersema & J. Dahlb.	Sorghum bicolor	Sorghum bicolor subsp. verticilliflorum	Sorghum	Gene pool	Primary
SDN-41	HSD15226	41	SDN		35	11.4667	Solanum	cerasiferum	Dunal			Solanum cerasiferum	Solanum cerasiferum	Eggplant	Gene pool	Secondary
SDN-41	HSD15149	41	SDN		31.1667	11.5	Solanum	cerasiferum	Dunal			Solanum cerasiferum	Solanum cerasiferum	Eggplant	Gene pool	Secondary
SDN-40	HSD15225	40	SDN		34.9667	11.4667	Solanum	cerasiferum	Dunal			Solanum cerasiferum	Solanum cerasiferum	Eggplant	Gene pool	Secondary
SDN-40	HSD15148	40	SDN		31.1667	11.5	Cenchrus	americanus	(L.) Morrone			Cenchrus americanus	Cenchrus americanus	Pearl millet	Gene Pool	Tertiary
SDN-4	HSD15189	4	SDN		34.2667	11.6667	Sorghum	bicolor	(Desv.) Stapf	subsp. verticilliflorum	(Steud.) de Wet ex Wiersema & J. Dahlb.	Sorghum bicolor	Sorghum bicolor subsp. verticilliflorum	Sorghum	Gene pool	Primary
SDN-4	HSD15112	4	SDN		31.2167	12.2167	Sorghum	bicolor	(Desv.) Stapf	subsp. verticilliflorum	(Steud.) de Wet ex Wiersema & J. Dahlb.	Sorghum bicolor	Sorghum bicolor subsp. verticilliflorum	Sorghum	Gene pool	Primary
SDN-39	HSD15147	39	SDN		30.9167	10.7667	Sorghum	halepense	(L.) Pers.			Sorghum halepense	Sorghum halepense	Sorghum	Gene pool	Secondary
SDN-38	HSD15223	38	SDN		34.5667	11.5833	Cenchrus	americanus	(L.) Morrone			Cenchrus americanus	Cenchrus americanus	Pearl millet	Gene Pool	Tertiary
SDN-38	HSD15146	38	SDN		30.9167	10.7667	Vigna	vexillata	(L.) A.Rich			Vigna vexillata	Vigna vexillata	Cowpea	Gene Pool	Tertiary
SDN-37	HSD15222	37	SDN		34.5667	11.5833	Sorghum	halepense	(L.) Pers.			Sorghum halepense	Sorghum halepense	Sorghum	Gene pool	Secondary
SDN-37	HSD15145	37	SDN		30.8167	10.2667	Vigna	vexillata	(L.) A.Rich			Vigna vexillata	Vigna vexillata	Cowpea	Gene Pool	Tertiary
SDN-36	HSD15221	36	SDN		34.5333	11.5667	Sorghum	bicolor	(Desv.) Stapf	subsp. verticilliflorum	(Steud.) de Wet ex Wiersema & J. Dahlb.	Sorghum bicolor	Sorghum bicolor subsp. verticilliflorum	Sorghum	Gene pool	Primary
SDN-36	HSD15144	36	SDN		30.8167	10.2667	Sorghum	halepense	(L.) Pers.			Sorghum halepense	Sorghum halepense	Sorghum	Gene pool	Secondary
SDN-35	HSD15220	35	SDN		34.85	11.5	Solanum	cerasiferum	Dunal			Solanum cerasiferum	Solanum cerasiferum	Eggplant	Gene pool	Secondary
SDN-35	HSD15143	35	SDN		30.8167	10.2667	Sorghum	bicolor	(Desv.) Stapf	subsp. verticilliflorum	(Steud.) de Wet ex Wiersema & J. Dahlb.	Sorghum bicolor	Sorghum bicolor subsp. verticilliflorum	Sorghum	Gene pool	Primary
SDN-34	HSD15219	34	SDN		34.6167	11.4167	Solanum	incanum	L.			Solanum incanum	Solanum incanum	Eggplant	Gene pool	Secondary
SDN-34	HSD15142	34	SDN		30.8167	10.2667	Solanum	cerasiferum	Dunal			Solanum cerasiferum	Solanum cerasiferum	Eggplant	Gene pool	Secondary
SDN-33	HSD15218	33	SDN		34.6167	11.4167	Solanum	cerasiferum	Dunal			Solanum cerasiferum	Solanum cerasiferum	Eggplant	Gene pool	Secondary
SDN-33	HSD15141	33	SDN		31.4333	11	Vigna	vexillata	(L.) A.Rich			Vigna vexillata	Vigna vexillata	Cowpea	Gene Pool	Tertiary
SDN-32	HSD15217	32	SDN		34.6667	11.4333	Sorghum	bicolor	(Desv.) Stapf	subsp. verticilliflorum	(Steud.) de Wet ex Wiersema & J. Dahlb.	Sorghum bicolor	Sorghum bicolor subsp. verticilliflorum	Sorghum	Gene pool	Primary
SDN-32	HSD15140	32	SDN		31.4333	11.0833	Sorghum	bicolor	(Desv.) Stapf	subsp. verticilliflorum	(Steud.) de Wet ex Wiersema & J. Dahlb.	Sorghum bicolor	Sorghum bicolor subsp. verticilliflorum	Sorghum	Gene pool	Primary
SDN-31	HSD15216	31	SDN		34.7	11.4167	Solanum	cerasiferum	Dunal			Solanum cerasiferum	Solanum cerasiferum	Eggplant	Gene pool	Secondary
SDN-31	HSD15139	31	SDN		31.5	11.1667	Solanum	coagulans	Fresen.			Solanum coagulans	Solanum coagulans	Eggplant	Gene pool	Tertiary
SDN-30	HSD15215	30	SDN		34.75	11.3333	Cenchrus	americanus	(L.) Morrone			Cenchrus americanus	Cenchrus americanus	Pearl millet	Gene Pool	Tertiary
SDN-30	HSD15138	30	SDN		31.5	11.1667	Oryza	barthii	A.Chev.			Oryza barthii	Oryza barthii	Rice	Gene pool	Primary
SDN-3	HSD15111	3	SDN		31.2167	12.2167	Sorghum	bicolor	(Desv.) Stapf	subsp. verticilliflorum	(Steud.) de Wet ex Wiersema & J. Dahlb.	Sorghum bicolor	Sorghum bicolor subsp. verticilliflorum	Sorghum	Gene pool	Primary
SDN-29	HSD15214	29	SDN		34.75	11.3333	Cenchrus	sp.				Cenchrus sp.	Cenchrus sp.	Pearl millet	Gene Pool	Tertiary
SDN-29	HSD15137	29	SDN		31.6	11.25	Vigna	vexillata	(L.) A.Rich			Vigna vexillata	Vigna vexillata	Cowpea	Gene Pool	Tertiary
SDN-28	HSD15213	28	SDN		34.7167	11.3333	Solanum	cerasiferum	Dunal			Solanum cerasiferum	Solanum cerasiferum	Eggplant	Gene pool	Secondary
SDN-28	HSD15136	28	SDN		31.6	11.25	Sorghum	bicolor	(Desv.) Stapf	subsp. verticilliflorum	(Steud.) de Wet ex Wiersema & J. Dahlb.	Sorghum bicolor	Sorghum bicolor subsp. verticilliflorum	Sorghum	Gene pool	Primary
SDN-27	HSD15135	27	SDN		31.1167	11.5667	Sorghum	halepense	(L.) Pers.			Sorghum halepense	Sorghum halepense	Sorghum	Gene pool	Secondary
SDN-26	HSD15211	26	SDN		34.1333	11.3667	Solanum	cerasiferum	Dunal			Solanum cerasiferum	Solanum cerasiferum	Eggplant	Gene pool	Secondary
SDN-26	HSD15134	26	SDN		31.1167	11.5667	Cenchrus	americanus	(L.) Morrone			Cenchrus americanus	Cenchrus americanus	Pearl millet	Gene Pool	Tertiary
SDN-25	HSD15210	25	SDN		34.1333	11.3667	Solanum	incanum	L.			Solanum incanum	Solanum incanum	Eggplant	Gene pool	Secondary
SDN-25	HSD15133	25	SDN		31.1167	11.5667	Vigna	vexillata	(L.) A.Rich			Vigna vexillata	Vigna vexillata	Cowpea	Gene Pool	Tertiary
SDN-24	HSD15209	24	SDN		34.1667	11.4667	Sorghum	bicolor	(Desv.) Stapf	subsp. verticilliflorum	(Steud.) de Wet ex Wiersema & J. Dahlb.	Sorghum bicolor	Sorghum bicolor subsp. verticilliflorum	Sorghum	Gene pool	Primary
SDN-24	HSD15132	24	SDN		32.1167	11.5667	Solanum	incanum	L.			Solanum incanum	Solanum incanum	Eggplant	Gene pool	Secondary
SDN-22	HSD15207	22	SDN		34.1667	11.55	Sorghum	bicolor	(Desv.) Stapf	subsp. verticilliflorum	(Steud.) de Wet ex Wiersema & J. Dahlb.	Sorghum bicolor	Sorghum bicolor subsp. verticilliflorum	Sorghum	Gene pool	Primary
SDN-22	HSD15130	22	SDN		31.0167	11.6167	Vigna	vexillata	(L.) A.Rich			Vigna vexillata	Vigna vexillata	Cowpea	Gene Pool	Tertiary
SDN-21	HSD15206	21	SDN		34.1667	11.55	Sorghum	bicolor	(Desv.) Stapf	subsp. verticilliflorum	(Steud.) de Wet ex Wiersema & J. Dahlb.	Sorghum bicolor	Sorghum bicolor subsp. verticilliflorum	Sorghum	Gene pool	Primary
SDN-21	HSD15129	21	SDN		31.0167	11.6167	Vigna	vexillata	(L.) A.Rich			Vigna vexillata	Vigna vexillata	Cowpea	Gene Pool	Tertiary
SDN-20	HSD15205	20	SDN		34.1667	11.6167	Sorghum	bicolor	(Desv.) Stapf	subsp. verticilliflorum	(Steud.) de Wet ex Wiersema & J. Dahlb.	Sorghum bicolor	Sorghum bicolor subsp. verticilliflorum	Sorghum	Gene pool	Primary
SDN-20	HSD15128	20	SDN		31.0167	11.6167	Cenchrus	americanus	(L.) Morrone			Cenchrus americanus	Cenchrus americanus	Pearl millet	Gene Pool	Tertiary
SDN-2	HSD15187	2	SDN		34.2667	11.6833	Cenchrus	americanus	(L.) Morrone			Cenchrus americanus	Cenchrus americanus	Pearl millet	Gene Pool	Tertiary
SDN-2	HSD15110	2	SDN		31.2167	12.2167	Cenchrus	americanus	(L.) Morrone			Cenchrus americanus	Cenchrus americanus	Pearl millet	Gene Pool	Tertiary
SDN-19	HSD15204	19	SDN		34.2167	11.6667	Cenchrus	americanus	(L.) Morrone			Cenchrus americanus	Cenchrus americanus	Pearl millet	Gene Pool	Tertiary
SDN-19	HSD15127	19	SDN		31.0167	11.6167	Cenchrus	americanus	(L.) Morrone			Cenchrus americanus	Cenchrus americanus	Pearl millet	Gene Pool	Tertiary
SDN-18	HSD15203	18	SDN		34.2167	11.6667	Sorghum	bicolor	(Desv.) Stapf	subsp. verticilliflorum	(Steud.) de Wet ex Wiersema & J. Dahlb.	Sorghum bicolor	Sorghum bicolor subsp. verticilliflorum	Sorghum	Gene pool	Primary
SDN-18	HSD15126	18	SDN		31.0167	11.6167	Sorghum	bicolor	(Desv.) Stapf	subsp. verticilliflorum	(Steud.) de Wet ex Wiersema & J. Dahlb.	Sorghum bicolor	Sorghum bicolor subsp. verticilliflorum	Sorghum	Gene pool	Primary
SDN-18		18	SDN	Ardab Eltigani; 125 Km SE of Glaa Elnahal in Gedarif State	35.2667	12.8	Solanum	incanum	L.			Solanum incanum	Solanum incanum	Eggplant	Gene pool	Secondary
SDN-17	HSD15202	17	SDN		34.4667	11.4167	Sorghum	bicolor	(Desv.) Stapf	subsp. verticilliflorum	(Steud.) de Wet ex Wiersema & J. Dahlb.	Sorghum bicolor	Sorghum bicolor subsp. verticilliflorum	Sorghum	Gene pool	Primary
SDN-17	HSD15125	17	SDN		31.1667	11.6667	Solanum	cerasiferum	Dunal			Solanum cerasiferum	Solanum cerasiferum	Eggplant	Gene pool	Secondary
SDN-16	HSD15201	16	SDN		34.4667	11.4667	Cenchrus	americanus	(L.) Morrone			Cenchrus americanus	Cenchrus americanus	Pearl millet	Gene Pool	Tertiary
SDN-16	HSD15124	16	SDN		31.1667	11.6667	Cenchrus	americanus	(L.) Morrone			Cenchrus americanus	Cenchrus americanus	Pearl millet	Gene Pool	Tertiary
SDN-15	HSD15200	15	SDN		34.4167	11.4	Sorghum	bicolor	(Desv.) Stapf	subsp. verticilliflorum	(Steud.) de Wet ex Wiersema & J. Dahlb.	Sorghum bicolor	Sorghum bicolor subsp. verticilliflorum	Sorghum	Gene pool	Primary
SDN-15	HSD15123	15	SDN		31.1667	11.6667	Cenchrus	americanus	(L.) Morrone			Cenchrus americanus	Cenchrus americanus	Pearl millet	Gene Pool	Tertiary
SDN-14	HSD15199	14	SDN		34.3833	11.4167	Sorghum	bicolor	(Desv.) Stapf	subsp. verticilliflorum	(Steud.) de Wet ex Wiersema & J. Dahlb.	Sorghum bicolor	Sorghum bicolor subsp. verticilliflorum	Sorghum	Gene pool	Primary
SDN-14	HSD15122	14	SDN		31.1667	11.6667	Vigna	vexillata	(L.) A.Rich			Vigna vexillata	Vigna vexillata	Cowpea	Gene Pool	Tertiary
SDN-13	HSD15198	13	SDN		34.3833	11.4167	Solanum	cerasiferum	Dunal			Solanum cerasiferum	Solanum cerasiferum	Eggplant	Gene pool	Secondary
SDN-13	HSD15121	13	SDN		31.1667	11.6667	Sorghum	halepense	(L.) Pers.			Sorghum halepense	Sorghum halepense	Sorghum	Gene pool	Secondary
SDN-12	HSD15197	12	SDN		34.3833	11.4167	Solanum	incanum	L.			Solanum incanum	Solanum incanum	Eggplant	Gene pool	Secondary
SDN-12	HSD15120	12	SDN		31.1667	11.8667	Solanum	incanum	L.			Solanum incanum	Solanum incanum	Eggplant	Gene pool	Secondary
SDN-11	HSD15196	11	SDN		34.3667	11.4333	Solanum	cerasiferum	Dunal			Solanum cerasiferum	Solanum cerasiferum	Eggplant	Gene pool	Secondary
SDN-11	HSD15119	11	SDN		31.1667	11.8667	Sorghum	halepense	(L.) Pers.			Sorghum halepense	Sorghum halepense	Sorghum	Gene pool	Secondary
SDN-10	HSD15195	10	SDN		34.35	11.4667	Cenchrus	americanus	(L.) Morrone			Cenchrus americanus	Cenchrus americanus	Pearl millet	Gene Pool	Tertiary
SDN-10	HSD15118	10	SDN		31.1667	11.8667	Sorghum	bicolor	(Desv.) Stapf	subsp. verticilliflorum	(Steud.) de Wet ex Wiersema & J. Dahlb.	Sorghum bicolor	Sorghum bicolor subsp. verticilliflorum	Sorghum	Gene pool	Primary
SDN-1	HSD15186	1	SDN		34.2667	11.6833	Sorghum	bicolor	(Desv.) Stapf	subsp. verticilliflorum	(Steud.) de Wet ex Wiersema & J. Dahlb.	Sorghum bicolor	Sorghum bicolor subsp. verticilliflorum	Sorghum	Gene pool	Primary
SDN-1	HSD15109	1	SDN		31.2167	12.2167	Cenchrus	americanus	(L.) Morrone			Cenchrus americanus	Cenchrus americanus	Pearl millet	Gene Pool	Tertiary
PRT-80/2014	BG.JBF.448	80/2014	PRT		-28.747	38.5255	Daucus	carota	L.	subsp. azoricus	Franco	Daucus carota	Daucus carota subsp. azoricus	Carrot	Gene Pool	Primary
PRT-78/2014	BG.JBF.447	78/2014	PRT		-28.7682	38.6107	Daucus	carota	L.	subsp. maritimus	(Lam.) Batt.	Daucus carota	Daucus carota subsp. maritimus	Carrot	Gene Pool	Primary
PRT-77/2014	BG.JBF.446	77/2014	PRT		-28.7609	38.6112	Daucus	carota	L.	subsp. maritimus	(Lam.) Batt.	Daucus carota	Daucus carota subsp. maritimus	Carrot	Gene Pool	Primary
PRT-74/2014	BG.JBF.443	74/2014	PRT		-28.6112	38.5467	Daucus	carota	L.	subsp. azoricus	Franco	Daucus carota	Daucus carota subsp. azoricus	Carrot	Gene Pool	Primary
PRT-62/2014	BG.JBF.435	62/2014	PRT		-31.2333	39.5187	Daucus	carota	L.	subsp. azoricus	Franco	Daucus carota	Daucus carota subsp. azoricus	Carrot	Gene Pool	Primary
PRT-61/2014	BG.JBF.434	61/2014	PRT		-31.1288	39.4501	Daucus	carota	L.	subsp. azoricus	Franco	Daucus carota	Daucus carota subsp. azoricus	Carrot	Gene Pool	Primary
PRT-59/2014	BG.JBF.432	59/2014	PRT		-28.5359	38.5311	Daucus	carota	L.	subsp. azoricus	Franco	Daucus carota	Daucus carota subsp. azoricus	Carrot	Gene Pool	Primary
PRT-21/2015	BG.JBF.482	21/2015	PRT		-28.723	38.6291	Lathyrus	tingitanus	L.			Lathyrus tingitanus	Lathyrus tingitanus	Grass pea	Same genus	Same genus
PRT-	ISOP 2843/15		PRT		-16.2818	33.054	Medicago	littoralis	Loisel.			Medicago littoralis	Medicago littoralis	Alfalfa	Gene Pool	Primary
PRT-	ISOP 2837/15		PRT		-16.2979	33.0785	Medicago	littoralis	Loisel.			Medicago littoralis	Medicago littoralis	Alfalfa	Gene Pool	Primary
PRT-	ISOP 2616/14		PRT		-16.8885	32.821	Lathyrus	sylvestris	L.			Lathyrus sylvestris	Lathyrus sylvestris	Grass pea	Same genus	Same genus
PRT-	ISOP 2609/14		PRT		-17.0301	32.7679	Lathyrus	tingitanus	L.			Lathyrus tingitanus	Lathyrus tingitanus	Grass pea	Same genus	Same genus
PRT-	ISOP 2606/14		PRT		-16.5434	32.5821	Hordeum	murinum	L.			Hordeum murinum	Hordeum murinum	Barley	Gene Pool	Tertiary
PRT-	ISOP 2605/14		PRT		-16.5455	32.5878	Avena	barbata	Pott ex Link			Avena barbata	Avena barbata	Oat	Gene Pool	Tertiary
PRT-	ISOP 2604/14		PRT		-17.0652	32.812	Vicia	lutea	L.			Vicia lutea	Vicia lutea	Vetch	Same genus	Same genus
PRT-	ISOP 2603/14		PRT		-17.0188	32.6733	Hordeum	murinum	L.			Hordeum murinum	Hordeum murinum	Barley	Gene Pool	Tertiary
PRT-	ISOP 2602/14		PRT		-17.0191	32.6698	Lathyrus	annuus	L.			Lathyrus annuus	Lathyrus annuus	Grass pea	Same genus	Same genus
PRT-	ISOP 2601/14		PRT		-16.9698	32.8256	Vicia	lutea	L.			Vicia lutea	Vicia lutea	Vetch	Same genus	Same genus
PRT-	ISOP 2600/14		PRT		-16.9005	32.8233	Lathyrus	tingitanus	L.			Lathyrus tingitanus	Lathyrus tingitanus	Grass pea	Same genus	Same genus
PRT-	ISOP 2599/14		PRT		-16.9004	32.8235	Lathyrus	clymenum	L.			Lathyrus clymenum	Lathyrus clymenum	Grass pea	Same genus	Same genus
PRT-	ISOP 2597/14		PRT		-17.0206	32.6747	Lathyrus	clymenum	L.			Lathyrus clymenum	Lathyrus clymenum	Grass pea	Same genus	Same genus
PRT-	ISOP 2595/14		PRT		-17.0144	32.7884	Vicia	sativa	L.	subsp. nigra	(L.) Ehrh.	Vicia sativa	Vicia sativa subsp. nigra	Vetch	Gene Pool	Primary
PRT-	ISOP 2594/14		PRT		-16.9716	32.7319	Vicia	sativa	L.	subsp. nigra	(L.) Ehrh.	Vicia sativa	Vicia sativa subsp. nigra	Vetch	Gene Pool	Primary
PRT-	ISOP 2590/14		PRT		-16.9005	32.8232	Lathyrus	annuus	L.			Lathyrus annuus	Lathyrus annuus	Grass pea	Same genus	Same genus
PRT-	ISOP 2589/14		PRT		-17.0211	32.6745	Avena	fatua	L.			Avena fatua	Avena fatua	Oat	Gene Pool	Primary
PRT-	ISOP 2586/14		PRT		-16.8791	32.8139	Vicia	sativa	L.	subsp. nigra	(L.) Ehrh.	Vicia sativa	Vicia sativa subsp. nigra	Vetch	Gene Pool	Primary
PRT-	ISOP 2575/14		PRT		-17.1981	32.7571	Vicia	sativa	L.	subsp. nigra	(L.) Ehrh.	Vicia sativa	Vicia sativa subsp. nigra	Vetch	Gene Pool	Primary
PRT-	ISOP 2574/14		PRT		-16.8551	32.6942	Hordeum	murinum	L.			Hordeum murinum	Hordeum murinum	Barley	Gene Pool	Tertiary
PRT-	ISOP 2573/14		PRT		-17.0354	32.704	Hordeum	murinum	L.			Hordeum murinum	Hordeum murinum	Barley	Gene Pool	Tertiary
PRT-	ISOP 2570/14		PRT		-17.1979	32.7575	Lathyrus	tingitanus	L.			Lathyrus tingitanus	Lathyrus tingitanus	Grass pea	Same genus	Same genus
PRT-	ISOP 2569/14		PRT		-17.0401	32.6806	Lathyrus	clymenum	L.			Lathyrus clymenum	Lathyrus clymenum	Grass pea	Same genus	Same genus
PRT-	ISOP 2568/14		PRT		-17.0373	32.7028	Lathyrus	clymenum	L.			Lathyrus clymenum	Lathyrus clymenum	Grass pea	Same genus	Same genus
PRT-	ISOP 2567/14		PRT		-17.0423	32.6865	Lathyrus	clymenum	L.			Lathyrus clymenum	Lathyrus clymenum	Grass pea	Same genus	Same genus
PRT-	ISOP 2564/14		PRT		-17.2256	32.8286	Vicia	sativa	L.	subsp. nigra	(L.) Ehrh.	Vicia sativa	Vicia sativa subsp. nigra	Vetch	Gene Pool	Primary
PRT-	ISOP 2562/14		PRT		-17.244	32.808	Hordeum	murinum	L.			Hordeum murinum	Hordeum murinum	Barley	Gene Pool	Tertiary
PRT-	ISOP 2561/14		PRT		-17.2312	32.7749	Lathyrus	tingitanus	L.			Lathyrus tingitanus	Lathyrus tingitanus	Grass pea	Same genus	Same genus
PRT-	ISOP 2556/14		PRT		-16.8527	32.6887	Lathyrus	tingitanus	L.			Lathyrus tingitanus	Lathyrus tingitanus	Grass pea	Same genus	Same genus
PRT-	ISOP 2552/14		PRT		-16.3073	33.0663	Medicago	littoralis	Loisel.			Medicago littoralis	Medicago littoralis	Alfalfa	Gene Pool	Primary
PRT-	ISOP 2545/14		PRT		-16.3238	33.0735	Avena	barbata	Pott ex Link			Avena barbata	Avena barbata	Oat	Gene Pool	Tertiary
PRT-	ISOP 2544/14		PRT		-16.3075	33.0664	Avena	barbata	Pott ex Link			Avena barbata	Avena barbata	Oat	Gene Pool	Tertiary
PRT-	ISOP 2539/14		PRT		-16.3238	33.0735	Hordeum	marinum	Huds.			Hordeum marinum	Hordeum marinum	Barley	Gene Pool	Tertiary
PRT-	ISOP 2532/14		PRT		-16.3704	33.0742	Hordeum	marinum	Huds.			Hordeum marinum	Hordeum marinum	Barley	Gene Pool	Tertiary
PRT-	ISOP 2530/14		PRT		-16.365	33.0356	Hordeum	marinum	Huds.			Hordeum marinum	Hordeum marinum	Barley	Gene Pool	Tertiary
PRT-	ISOP 2525/14		PRT		-16.8723	32.6647	Hordeum	murinum	L.			Hordeum murinum	Hordeum murinum	Barley	Gene Pool	Tertiary
PRT-	ISOP 2524/14		PRT		-16.8804	32.6602	Lathyrus	annuus	L.			Lathyrus annuus	Lathyrus annuus	Grass pea	Same genus	Same genus
PRT-	ISOP 2523/14		PRT		-17.0683	32.6859	Daucus	carota	L.	subsp. carota		Daucus carota	Daucus carota subsp. carota	Carrot	Gene Pool	Primary
PRT-	ISOP 2520/14		PRT		-16.6661	32.7315	Avena	barbata	Pott ex Link			Avena barbata	Avena barbata	Oat	Gene Pool	Tertiary
PRT-	ISOP 2515/14		PRT		-16.6682	32.7319	Avena	barbata	Pott ex Link			Avena barbata	Avena barbata	Oat	Gene Pool	Tertiary
PRT-	ISOP 2509/14		PRT		-16.6752	32.7343	Hordeum	marinum	Huds.			Hordeum marinum	Hordeum marinum	Barley	Gene Pool	Tertiary
PER-RPSP 345		RPSP 345	PER	Atiquipa, Caraveli, Arequipa	-74.3489	-15.805	Solanum	medians	CIP taxonomic classification			Solanum medians	Solanum medians	Potato	Gene pool	Secondary
PER-RPSP 344		RPSP 344	PER	Chungui, La Mar, Ayacucho	-74.8756	-13.8592	Solanum	candolleanum	CIP taxonomic classification			Solanum candolleanum	Solanum candolleanum	Potato	Gene pool	Primary
PER-RPSP 343		RPSP 343	PER	Chungui, La Mar, Ayacucho	-73.6242	-13.2239	Solanum	candolleanum	CIP taxonomic classification			Solanum candolleanum	Solanum candolleanum	Potato	Gene pool	Primary
PER-RPSP 342		RPSP 342	PER	Tambo, La Mar, Ayacucho	-74.8756	-13.8592	Solanum	candolleanum	CIP taxonomic classification			Solanum candolleanum	Solanum candolleanum	Potato	Gene pool	Primary
PER-RPSP 341		RPSP 341	PER	Tambo, La Mar, Ayacucho	-74.8756	-13.8592	Solanum	candolleanum	CIP taxonomic classification			Solanum candolleanum	Solanum candolleanum	Potato	Gene pool	Primary
PER-RPSP 340		RPSP 340	PER	Tambo, La Mar, Ayacucho	-74.8756	-13.8592	Solanum	candolleanum	CIP taxonomic classification			Solanum candolleanum	Solanum candolleanum	Potato	Gene pool	Primary
PER-RPSP 339		RPSP 339	PER	Tambo, La Mar, Ayacucho	-74.8756	-13.8592	Solanum	candolleanum	CIP taxonomic classification			Solanum candolleanum	Solanum candolleanum	Potato	Gene pool	Primary
PER-RPSP 338		RPSP 338	PER	Chiara, Huamanga, Ayacucho	-74.2054	-13.2729	Solanum	candolleanum	CIP taxonomic classification			Solanum candolleanum	Solanum candolleanum	Potato	Gene pool	Primary
PER-RPSP 337		RPSP 337	PER	Cajacay, Bolognesi, Ancash	-77.32	-10.15	Solanum	multiinterruptum	CIP taxonomic classification			Solanum multiinterruptum	Solanum multiinterruptum	Potato	Gene pool	Secondary
PER-RPSP 336		RPSP 336	PER	Llata, Huamalies, Huanuco	-76.05	-9.64	Solanum	albicans	Ochoa			Solanum albicans	Solanum albicans	Potato	Gene pool	Secondary
PER-RPSP 335		RPSP 335	PER	Anta, Cusco, Cusco	-72.3448	-13.5889	Solanum	candolleanum	CIP taxonomic classification			Solanum candolleanum	Solanum candolleanum	Potato	Gene pool	Primary
PER-RPSP 334		RPSP 334	PER	Paruro, Cusco, Cusco	-71.8124	-13.894	Solanum	lignicaule	CIP taxonomic classification			Solanum lignicaule	Solanum lignicaule	Potato	Gene pool	Tertiary
PER-RPSP 333		RPSP 333	PER	Paruro, Cusco, Cusco	-71.8134	-13.8945	Solanum	brevicaule	CIP taxonomic classification			Solanum brevicaule	Solanum brevicaule	Potato	Gene pool	Primary
PER-RPSP 322		RPSP 322	PER	Guzmango, Contumaza, Cajamarca	-78.8997	-7.40167	Solanum	hypacrarthrum	CIP taxonomic classification			Solanum hypacrarthrum	Solanum hypacrarthrum	Potato	Gene pool	Tertiary
PER-RPSP 321		RPSP 321	PER	Guzmango, Contumaza, Cajamarca	-78.8997	-7.40167	Solanum	chiquidenum	CIP taxonomic classification			Solanum chiquidenum	Solanum chiquidenum	Potato	Gene pool	Secondary
PER-RPSP 320		RPSP 320	PER	Huarmaca, Huancabamba, Piura	-79.5053	-5.83944	Solanum	huancabambense	CIP taxonomic classification			Solanum huancabambense	Solanum huancabambense	Potato	Gene pool	Secondary
PER-RPSP 319		RPSP 319	PER	Leymebamba, Chachapoyas, Amazonas	-77.8872	-6.74444	Solanum	sp.				Solanum sp.	Solanum sp.	Potato	Same genus	Same genus
PER-RPSP 318		RPSP 318	PER	Leymebamba, Chachapoyas, Amazonas	-77.8872	-6.74444	Solanum	sp.				Solanum sp.	Solanum sp.	Potato	Same genus	Same genus
PER-RPSP 317		RPSP 317	PER	Leymebamba, Chachapoyas, Amazonas	-77.7992	-6.7975	Solanum	burkartii	CIP taxonomic classification			Solanum burkartii	Solanum burkartii	Potato	Gene pool	Secondary
PER-RPSP 316		RPSP 316	PER	Leymebamba, Chachapoyas, Amazonas	-77.7992	-6.7975	Solanum	burkartii	CIP taxonomic classification			Solanum burkartii	Solanum burkartii	Potato	Gene pool	Secondary
PER-RPSP 315		RPSP 315	PER	Levanto, Chachapoyas, Amazonas	-77.7772	-6.89694	Solanum	burkartii	CIP taxonomic classification			Solanum burkartii	Solanum burkartii	Potato	Gene pool	Secondary
PER-RPSP 314		RPSP 314	PER	Levanto, Chachapoyas, Amazonas	-77.7772	-6.89694	Solanum	burkartii	CIP taxonomic classification			Solanum burkartii	Solanum burkartii	Potato	Gene pool	Secondary
PER-RPSP 313		RPSP 313	PER	Levanto, Chachapoyas, Amazonas	-77.8981	-6.28722	Solanum	sp.				Solanum sp.	Solanum sp.	Potato	Same genus	Same genus
PER-RPSP 312		RPSP 312	PER	Levanto, Chachapoyas, Amazonas	-77.8442	-6.28667	Solanum	chomatophilum	Bitter			Solanum chomatophilum	Solanum chomatophilum	Potato	Gene pool	Secondary
PER-RPSP 311		RPSP 311	PER	Lucma, Cutervo, Cajamarca	-78.6411	-6.23111	Solanum	acroscopicum	CIP taxonomic classification			Solanum acroscopicum	Solanum acroscopicum	Potato	Gene pool	Secondary
PER-RPSP 310		RPSP 310	PER	Lucma, Cutervo, Cajamarca	-78.6411	-6.23111	Solanum	acroscopicum	CIP taxonomic classification			Solanum acroscopicum	Solanum acroscopicum	Potato	Gene pool	Secondary
PER-RPSP 309		RPSP 309	PER	Hualgayoc, Hualgayoc, Cajamarca	-78.6164	-6.80028	Solanum	chiquidenum	CIP taxonomic classification			Solanum chiquidenum	Solanum chiquidenum	Potato	Gene pool	Secondary
PER-RPSP 308		RPSP 308	PER	Hualgayoc, Hualgayoc, Cajamarca	-78.6164	-6.80028	Solanum	chomatophilum	Bitter			Solanum chomatophilum	Solanum chomatophilum	Potato	Gene pool	Secondary
PER-RPSP 307		RPSP 307	PER	Catelluc, San Miguel , Cajamarca	-78.6694	-6.84083	Solanum	chomatophilum	Bitter			Solanum chomatophilum	Solanum chomatophilum	Potato	Gene pool	Secondary
PER-RPSP 306		RPSP 306	PER	Catelluc, San Miguel , Cajamarca	-78.5764	-6.95	Solanum	chomatophilum	Bitter			Solanum chomatophilum	Solanum chomatophilum	Potato	Gene pool	Secondary
PER-RPSP 305		RPSP 305	PER	Porcon, Cajamarca, Cajamarca	-78.6322	-7.03694	Solanum	chomatophilum	Bitter			Solanum chomatophilum	Solanum chomatophilum	Potato	Gene pool	Secondary
PER-RPSP 304		RPSP 304	PER	Porcon, Cajamarca, Cajamarca	-78.6419	-7.05722	Solanum	chomatophilum	Bitter			Solanum chomatophilum	Solanum chomatophilum	Potato	Gene pool	Secondary
PER-RPSP 303		RPSP 303	PER	Porcon, Cajamarca, Cajamarca	-78.6139	-7.09611	Solanum	chomatophilum	Bitter			Solanum chomatophilum	Solanum chomatophilum	Potato	Gene pool	Secondary
PER-RPSP 302		RPSP 302	PER	Porcon, Cajamarca, Cajamarca	-78.6139	-7.09611	Solanum	chomatophilum	Bitter			Solanum chomatophilum	Solanum chomatophilum	Potato	Gene pool	Secondary
PER-RPSP 301		RPSP 301	PER	Porcon, Cajamarca, Cajamarca	-78.6139	-7.09361	Solanum	chomatophilum	Bitter			Solanum chomatophilum	Solanum chomatophilum	Potato	Gene pool	Secondary
PER-RPSP 300		RPSP 300	PER	Porcon, Cajamarca, Cajamarca	-78.6108	-7.07861	Solanum	chomatophilum	Bitter			Solanum chomatophilum	Solanum chomatophilum	Potato	Gene pool	Secondary
PER-RPSP 299		RPSP 299	PER	San Juan, San Juan, Cajamarca	-78.4744	-7.2575	Solanum	cajamarquense	CIP taxonomic classification			Solanum cajamarquense	Solanum cajamarquense	Potato	Gene pool	Secondary
PER-RPSP 298		RPSP 298	PER	Contumaza, Contumaza, Cajamarca	-78.7978	-7.39556	Solanum	contumazaense	CIP taxonomic classification			Solanum contumazaense	Solanum contumazaense	Potato	Gene pool	Secondary
PER-RPSP 297		RPSP 297	PER	Contumaza, Contumaza, Cajamarca	-78.7953	-7.40389	Solanum	chiquidenum	CIP taxonomic classification			Solanum chiquidenum	Solanum chiquidenum	Potato	Gene pool	Secondary
PER-RPSP 296		RPSP 296	PER	Contumaza, Contumaza, Cajamarca	-78.7953	-7.40389	Solanum	mochiquense	CIP taxonomic classification			Solanum mochiquense	Solanum mochiquense	Potato	Gene pool	Tertiary
PER-RPSP 295		RPSP 295	PER	Contumaza, Contumaza, Cajamarca	-78.7914	-7.41611	Solanum	cajamarquense	CIP taxonomic classification			Solanum cajamarquense	Solanum cajamarquense	Potato	Gene pool	Secondary
PER-RPSP 294		RPSP 294	PER	Contumaza, Contumaza, Cajamarca	-78.8022	-7.44583	Solanum	cajamarquense	CIP taxonomic classification			Solanum cajamarquense	Solanum cajamarquense	Potato	Gene pool	Secondary
PER-RPSP 293		RPSP 293	PER	Contumaza, Contumaza, Cajamarca	-78.7958	-7.45139	Solanum	immite	CIP taxonomic classification			Solanum immite	Solanum immite	Potato	Gene pool	Tertiary
PER-RPSP 292		RPSP 292	PER	Guzmango, Contumaza, Cajamarca	-78.8042	-7.37361	Solanum	chiquidenum	CIP taxonomic classification			Solanum chiquidenum	Solanum chiquidenum	Potato	Gene pool	Secondary
PER-RPSP 291		RPSP 291	PER	Contumaza, Contumaza, Cajamarca	-78.8042	-7.37361	Solanum	cajamarquense	CIP taxonomic classification			Solanum cajamarquense	Solanum cajamarquense	Potato	Gene pool	Secondary
PER-RPSP 290		RPSP 290	PER	Chilete, Contumaza, Cajamarca	-78.8114	-7.32889	Solanum	cajamarquense	CIP taxonomic classification			Solanum cajamarquense	Solanum cajamarquense	Potato	Gene pool	Secondary
PER-RPSP 289		RPSP 289	PER	Chilete, Contumaza, Cajamarca	-78.8114	-7.32889	Solanum	chiquidenum	CIP taxonomic classification			Solanum chiquidenum	Solanum chiquidenum	Potato	Gene pool	Secondary
PER-RPSP 288		RPSP 288	PER	Chilete, Contumaza, Cajamarca	-78.8025	-7.34194	Solanum	cajamarquense	CIP taxonomic classification			Solanum cajamarquense	Solanum cajamarquense	Potato	Gene pool	Secondary
PER-RPSP 287		RPSP 287	PER	Chilete, Contumaza, Cajamarca	-78.7914	-7.33778	Solanum	chiquidenum	CIP taxonomic classification			Solanum chiquidenum	Solanum chiquidenum	Potato	Gene pool	Secondary
PER-RPSP 286		RPSP 286	PER	Colcabamba, Tayacaja, Huancavelica	-74.6503	-12.3689	Solanum	gracilifrons	CIP taxonomic classification			Solanum gracilifrons	Solanum gracilifrons	Potato	Gene pool	Secondary
PER-RPSP 285		RPSP 285	PER	Colcabamba, Tayacaja, Huancavelica	-74.6503	-12.4917	Solanum	candolleanum	CIP taxonomic classification			Solanum candolleanum	Solanum candolleanum	Potato	Gene pool	Primary
PER-RPSP 284		RPSP 284	PER	Cacra, Yauyos, Lima	-75.7972	-12.8031	Solanum	cantense	CIP taxonomic classification			Solanum cantense	Solanum cantense	Potato	Gene pool	Secondary
PER-RPSP 283		RPSP 283	PER	Tambo, La Mar, Ayacucho	-74.0086	-12.945	Solanum	ayacuchense	CIP taxonomic classification			Solanum ayacuchense	Solanum ayacuchense	Potato	Gene pool	Secondary
PER-RPSP 282		RPSP 282	PER	Cajacay, Bolognesi, Ancash	-77.3167	-10.15	Solanum	multiinterruptum	CIP taxonomic classification			Solanum multiinterruptum	Solanum multiinterruptum	Potato	Gene pool	Secondary
PER-RPSP 281		RPSP 281	PER	Catac, Recuay, Ancash	-77.3167	-10.15	Solanum	sp.				Solanum sp.	Solanum sp.	Potato	Same genus	Same genus
PER-RPSP 280		RPSP 280	PER	Catac, Recuay, Ancash	-77.2333	-9.68333	Solanum	dolichocremastrum	CIP taxonomic classification			Solanum dolichocremastrum	Solanum dolichocremastrum	Potato	Gene pool	Tertiary
PER-RPSP 279		RPSP 279	PER	Catac, Recuay, Ancash	-77.2333	-9.68333	Solanum	dolichocremastrum	CIP taxonomic classification			Solanum dolichocremastrum	Solanum dolichocremastrum	Potato	Gene pool	Tertiary
PER-RPSP 278		RPSP 278	PER	Catac, Recuay, Ancash	-77.2333	-9.68333	Solanum	dolichocremastrum	CIP taxonomic classification			Solanum dolichocremastrum	Solanum dolichocremastrum	Potato	Gene pool	Tertiary
PER-RPSP 277		RPSP 277	PER	Aija, Aija, Ancash	-77.6	-9.78333	Solanum	multiinterruptum	CIP taxonomic classification			Solanum multiinterruptum	Solanum multiinterruptum	Potato	Gene pool	Secondary
PER-RPSP 276		RPSP 276	PER	Pira, Huaraz, Ancash	-77.6333	-9.55	Solanum	sp.				Solanum sp.	Solanum sp.	Potato	Same genus	Same genus
PER-RPSP 275		RPSP 275	PER	Pira, Huaraz, Ancash	-77.6333	-9.55	Solanum	sp.				Solanum sp.	Solanum sp.	Potato	Same genus	Same genus
PER-RPSP 274		RPSP 274	PER	Pira, Huaraz, Ancash	-77.6667	-9.53333	Solanum	multiinterruptum	CIP taxonomic classification			Solanum multiinterruptum	Solanum multiinterruptum	Potato	Gene pool	Secondary
PER-RPSP 273		RPSP 273	PER	Pira, Huaraz, Ancash	-77.6667	-9.53333	Solanum	multiinterruptum	CIP taxonomic classification			Solanum multiinterruptum	Solanum multiinterruptum	Potato	Gene pool	Secondary
PER-RPSP 272		RPSP 272	PER	Pira, Huaraz, Ancash	-77.6167	-9.53333	Solanum	acaule	CIP taxonomic classification			Solanum acaule	Solanum acaule	Potato	Gene pool	Primary
PER-RPSP 271		RPSP 271	PER	Pira, Huaraz, Ancash	-77.5833	-9.55	Solanum	sp.				Solanum sp.	Solanum sp.	Potato	Same genus	Same genus
PER-RPSP 270		RPSP 270	PER	Yanac, Corongo, Ancash	-77.7	-8.56667	Solanum	acaule	CIP taxonomic classification			Solanum acaule	Solanum acaule	Potato	Gene pool	Primary
PER-RPSP 269		RPSP 269	PER	Yanac, Corongo, Ancash	-77.7	-8.56667	Solanum	sp.				Solanum sp.	Solanum sp.	Potato	Same genus	Same genus
PER-RPSP 268		RPSP 268	PER	Yanac, Corongo, Ancash	-77.7	-8.56667	Solanum	sp.				Solanum sp.	Solanum sp.	Potato	Same genus	Same genus
PER-RPSP 267		RPSP 267	PER	Yanac, Corongo, Ancash	-77.6667	-8.56667	Solanum	chomatophilum	Bitter			Solanum chomatophilum	Solanum chomatophilum	Potato	Gene pool	Secondary
PER-RPSP 266		RPSP 266	PER	Yanac, Corongo, Ancash	-77.7	-8.58333	Solanum	sp.				Solanum sp.	Solanum sp.	Potato	Same genus	Same genus
PER-RPSP 265		RPSP 265	PER	Yanac, Corongo, Ancash	-77.7	-8.58333	Solanum	sp.				Solanum sp.	Solanum sp.	Potato	Same genus	Same genus
PER-RPSP 264		RPSP 264	PER	Huancaspata, Pataz, La Libertad	-77.3	-8.45	Solanum	sp.				Solanum sp.	Solanum sp.	Potato	Same genus	Same genus
PER-RPSP 263		RPSP 263	PER	S. de Challas, Pataz, La Libertad	-77.3333	-8.43333	Solanum	sp.				Solanum sp.	Solanum sp.	Potato	Same genus	Same genus
PER-RPSP 262		RPSP 262	PER	S. de Challas, Pataz, La Libertad	-77.3167	-8.45	Solanum	sp.				Solanum sp.	Solanum sp.	Potato	Same genus	Same genus
PER-RPSP 261		RPSP 261	PER	Huancaspata, Pataz, La Libertad	-77.3333	-8.31667	Solanum	nubicola	CIP taxonomic classification			Solanum nubicola	Solanum nubicola	Potato	Gene pool	Secondary
PER-RPSP 260		RPSP 260	PER	Taurija, Pataz, La Libertad	-77.3167	-8.28333	Solanum	hastiforme	CIP taxonomic classification			Solanum hastiforme	Solanum hastiforme	Potato	Gene pool	Secondary
PER-RPSP 259		RPSP 259	PER	Taurija, Pataz, La Libertad	-77.4	-8.26667	Solanum	sp.				Solanum sp.	Solanum sp.	Potato	Same genus	Same genus
PER-RPSP 258		RPSP 258	PER	Taurija, Pataz, La Libertad	-77.4	-8.26667	Solanum	sp.				Solanum sp.	Solanum sp.	Potato	Same genus	Same genus
PER-RPSP 257		RPSP 257	PER	Taurija, Pataz, La Libertad	-77.4	-8.26667	Solanum	sp.				Solanum sp.	Solanum sp.	Potato	Same genus	Same genus
PER-RPSP 256		RPSP 256	PER	Taurija, Pataz, La Libertad	-77.4333	-8.25	Solanum	sp.				Solanum sp.	Solanum sp.	Potato	Same genus	Same genus
PER-RPSP 255		RPSP 255	PER	Taurija, Pataz, La Libertad	-77.4167	-8.25	Solanum	sogarandinum	CIP taxonomic classification			Solanum sogarandinum	Solanum sogarandinum	Potato	Gene pool	Secondary
PER-RPSP 254		RPSP 254	PER	Taurija, Pataz, La Libertad	-77.4167	-8.25	Solanum	sp.				Solanum sp.	Solanum sp.	Potato	Same genus	Same genus
PER-RPSP 253		RPSP 253	PER	Taurija, Pataz, La Libertad	-77.4	-8.28333	Solanum	candolleanum	CIP taxonomic classification			Solanum candolleanum	Solanum candolleanum	Potato	Gene pool	Primary
PER-RPSP 252		RPSP 252	PER	Taurija, Pataz, La Libertad	-77.4	-8.3	Solanum	nubicola	CIP taxonomic classification			Solanum nubicola	Solanum nubicola	Potato	Gene pool	Secondary
PER-RPSP 251		RPSP 251	PER	Tayabamba, Pataz, La Libertad	-77.3333	-8.26667	Solanum	chomatophilum	Bitter			Solanum chomatophilum	Solanum chomatophilum	Potato	Gene pool	Secondary
PER-RPSP 250		RPSP 250	PER	Tayabamba, Pataz, La Libertad	-77.3333	-8.26667	Solanum	chomatophilum	Bitter			Solanum chomatophilum	Solanum chomatophilum	Potato	Gene pool	Secondary
PER-RPSP 249		RPSP 249	PER	Tayabamba, Pataz, La Libertad	-77.4167	-8.06667	Solanum	chomatophilum	Bitter			Solanum chomatophilum	Solanum chomatophilum	Potato	Gene pool	Secondary
PER-RPSP 248		RPSP 248	PER	Tayabamba, Pataz, La Libertad	-77.45	-8.01667	Solanum	chiquidenum	CIP taxonomic classification			Solanum chiquidenum	Solanum chiquidenum	Potato	Gene pool	Secondary
PER-RPSP 247		RPSP 247	PER	Huamachuco, Sanchez Carrion, La Libertad	-78.2667	-7.98333	Solanum	immite	CIP taxonomic classification			Solanum immite	Solanum immite	Potato	Gene pool	Tertiary
PER-RPSP 246		RPSP 246	PER	Agallpampa, Otusco, La Libertad	-78.5167	-7.98333	Solanum	chiquidenum	CIP taxonomic classification			Solanum chiquidenum	Solanum chiquidenum	Potato	Gene pool	Secondary
PER-RPSP 245		RPSP 245	PER	Moche, Otusco, La Libertad	-78.5833	-7.96667	Solanum	immite	CIP taxonomic classification			Solanum immite	Solanum immite	Potato	Gene pool	Tertiary
PER-RPSP 244		RPSP 244	PER	Sicuani, Canchis, Cusco	-71.2233	-14.2678	Solanum	raphanifolium	CIP taxonomic classification			Solanum raphanifolium	Solanum raphanifolium	Potato	Gene pool	Secondary
PER-RPSP 243		RPSP 243	PER	Kunturkanki, Canas, Cusco	-71.3047	-14.5269	Solanum	acaule	CIP taxonomic classification			Solanum acaule	Solanum acaule	Potato	Gene pool	Primary
PER-RPSP 242b		RPSP 242b	PER	Checca, Canas, Cusco	-71.3878	-14.4719	Solanum	candolleanum	CIP taxonomic classification			Solanum candolleanum	Solanum candolleanum	Potato	Gene pool	Primary
PER-RPSP 242a		RPSP 242a	PER	Checca, Canas, Cusco	-71.3885	-14.4727	Solanum	candolleanum	CIP taxonomic classification			Solanum candolleanum	Solanum candolleanum	Potato	Gene pool	Primary
PER-RPSP 241		RPSP 241	PER	Quehue, Canas, Cusco	-71.4848	-14.3805	Solanum	candolleanum	CIP taxonomic classification			Solanum candolleanum	Solanum candolleanum	Potato	Gene pool	Primary
PER-RPSP 240		RPSP 240	PER	Quehue, Canas, Cusco	-71.4848	-14.3806	Solanum	raphanifolium	CIP taxonomic classification			Solanum raphanifolium	Solanum raphanifolium	Potato	Gene pool	Secondary
PER-RPSP 239		RPSP 239	PER	Quehue, Canas, Cusco	-71.4497	-14.3394	Solanum	candolleanum	CIP taxonomic classification			Solanum candolleanum	Solanum candolleanum	Potato	Gene pool	Primary
PER-RPSP 238		RPSP 238	PER	Colcha, Paruro, Cusco	-71.808	-13.8301	Solanum	candolleanum	CIP taxonomic classification			Solanum candolleanum	Solanum candolleanum	Potato	Gene pool	Primary
PER-RPSP 237		RPSP 237	PER	Colcha, Paruro, Cusco	-71.8269	-13.8262	Solanum	brevicaule	CIP taxonomic classification			Solanum brevicaule	Solanum brevicaule	Potato	Gene pool	Primary
PER-RPSP 236		RPSP 236	PER	Colcha, Paruro, Cusco	-71.8341	-13.8232	Solanum	lignicaule	CIP taxonomic classification			Solanum lignicaule	Solanum lignicaule	Potato	Gene pool	Tertiary
PER-RPSP 235		RPSP 235	PER	San Jeronimo, Cusco, Cusco	-71.8813	-13.5786	Solanum	brevicaule	CIP taxonomic classification			Solanum brevicaule	Solanum brevicaule	Potato	Gene pool	Primary
PER-RPSP 234		RPSP 234	PER	San Jeronimo, Cusco, Cusco	-71.8738	-13.5524	Solanum	raphanifolium	CIP taxonomic classification			Solanum raphanifolium	Solanum raphanifolium	Potato	Gene pool	Secondary
PER-RPSP 233		RPSP 233	PER	Kosñipata, Paucartambo, Cusco	-71.6085	-13.1825	Solanum	laxissimum	CIP taxonomic classification			Solanum laxissimum	Solanum laxissimum	Potato	Gene pool	Secondary
PER-RPSP 232		RPSP 232	PER	Pisac, Calca, Cusco	-71.7519	-13.3967	Solanum	candolleanum	CIP taxonomic classification			Solanum candolleanum	Solanum candolleanum	Potato	Gene pool	Primary
PER-RPSP 231		RPSP 231	PER	Pisac, Calca, Cusco	-71.7527	-13.3955	Solanum	raphanifolium	CIP taxonomic classification			Solanum raphanifolium	Solanum raphanifolium	Potato	Gene pool	Secondary
PER-RPSP 230		RPSP 230	PER	Pisac, Calca, Cusco	-71.7512	-13.4192	Solanum	acaule	CIP taxonomic classification			Solanum acaule	Solanum acaule	Potato	Gene pool	Primary
PER-RPSP 229		RPSP 229	PER	Pisac, Calca, Cusco	-71.808	-13.364	Solanum	candolleanum	CIP taxonomic classification			Solanum candolleanum	Solanum candolleanum	Potato	Gene pool	Primary
PER-RPSP 228		RPSP 228	PER	Maras, Urubamba, Cusco	-72.1197	-13.3212	Solanum	raphanifolium	CIP taxonomic classification			Solanum raphanifolium	Solanum raphanifolium	Potato	Gene pool	Secondary
PER-RPSP 227		RPSP 227	PER	Maras, Urubamba, Cusco	-72.1192	-13.3192	Solanum	raphanifolium	CIP taxonomic classification			Solanum raphanifolium	Solanum raphanifolium	Potato	Gene pool	Secondary
PER-RPSP 226		RPSP 226	PER	Maras, Urubamba, Cusco	-72.1207	-13.3139	Solanum	lignicaule	CIP taxonomic classification			Solanum lignicaule	Solanum lignicaule	Potato	Gene pool	Tertiary
PER-RPSP 225		RPSP 225	PER	Maras, Urubamba, Cusco	-72.1145	-13.3166	Solanum	raphanifolium	CIP taxonomic classification			Solanum raphanifolium	Solanum raphanifolium	Potato	Gene pool	Secondary
PER-RPSP 221		RPSP 221	PER	Echarate, La Convencion, Cusco	-72.569	-12.7954	Solanum	sp.				Solanum sp.	Solanum sp.	Potato	Same genus	Same genus
PER-RPSP 220		RPSP 220	PER	Vilcabamba, La Convencion, Cusco	-72.9828	-13.1324	Solanum	candolleanum	CIP taxonomic classification			Solanum candolleanum	Solanum candolleanum	Potato	Gene pool	Primary
PER-RPSP 219		RPSP 219	PER	Vilcabamba, La Convencion, Cusco	-73.0564	-13.2552	Solanum	brevicaule	CIP taxonomic classification			Solanum brevicaule	Solanum brevicaule	Potato	Gene pool	Primary
PER-RPSP 218		RPSP 218	PER	Huayopata, La Convencion, Cusco	-72.5523	-12.9858	Solanum	laxissimum	CIP taxonomic classification			Solanum laxissimum	Solanum laxissimum	Potato	Gene pool	Secondary
PER-RPSP 217		RPSP 217	PER	Huayopata, La Convencion, Cusco	-72.5523	-12.9858	Solanum	laxissimum	CIP taxonomic classification			Solanum laxissimum	Solanum laxissimum	Potato	Gene pool	Secondary
PER-RPSP 216		RPSP 216	PER	Huayopata, La Convencion, Cusco	-72.4049	-13.0656	Solanum	laxissimum	CIP taxonomic classification			Solanum laxissimum	Solanum laxissimum	Potato	Gene pool	Secondary
PER-RPSP 215		RPSP 215	PER	Ollantaytambo, Urubamba, Cusco	-72.3006	-13.2143	Solanum	raphanifolium	CIP taxonomic classification			Solanum raphanifolium	Solanum raphanifolium	Potato	Gene pool	Secondary
PER-RPSP 214		RPSP 214	PER	Ollantaytambo, Urubamba, Cusco	-72.2336	-13.2669	Solanum	brevicaule	CIP taxonomic classification			Solanum brevicaule	Solanum brevicaule	Potato	Gene pool	Primary
PER-RPSP 213		RPSP 213	PER	Maras, Urubamba, Cusco	-72.1121	-13.3152	Solanum	candolleanum	CIP taxonomic classification			Solanum candolleanum	Solanum candolleanum	Potato	Gene pool	Primary
PER-RPSP 212		RPSP 212	PER	San Pedro de Cachora, Abancay, Apurimac	-72.7931	-13.5205	Solanum	candolleanum	CIP taxonomic classification			Solanum candolleanum	Solanum candolleanum	Potato	Gene pool	Primary
PER-RPSP 211		RPSP 211	PER	San Pedro de Cachora, Abancay, Apurimac	-72.803	-13.5223	Solanum	candolleanum	CIP taxonomic classification			Solanum candolleanum	Solanum candolleanum	Potato	Gene pool	Primary
PER-RPSP 210		RPSP 210	PER	Gamarra, Grau, Apurimac	-72.5312	-13.8071	Solanum	candolleanum	CIP taxonomic classification			Solanum candolleanum	Solanum candolleanum	Potato	Gene pool	Primary
PER-RPSP 209		RPSP 209	PER	Curpahuasi, Grau, Apurimac	-72.7159	-13.9176	Solanum	acaule	CIP taxonomic classification			Solanum acaule	Solanum acaule	Potato	Gene pool	Primary
PER-RPSP 208		RPSP 208	PER	Lambrama, Abancay, Apurimac	-72.7225	-13.9006	Solanum	candolleanum	CIP taxonomic classification			Solanum candolleanum	Solanum candolleanum	Potato	Gene pool	Primary
PER-RPSP 207		RPSP 207	PER	Lambrama, Abancay, Apurimac	-72.7226	-13.9005	Solanum	candolleanum	CIP taxonomic classification			Solanum candolleanum	Solanum candolleanum	Potato	Gene pool	Primary
PER-RPSP 206		RPSP 206	PER	Lambrama, Abancay, Apurimac	-72.7226	-13.9005	Solanum	candolleanum	CIP taxonomic classification			Solanum candolleanum	Solanum candolleanum	Potato	Gene pool	Primary
PER-RPSP 205		RPSP 205	PER	Circa, Abancay, Apurimac	-72.7835	-13.9341	Solanum	acaule	CIP taxonomic classification			Solanum acaule	Solanum acaule	Potato	Gene pool	Primary
PER-RPSP 204		RPSP 204	PER	Circa, Abancay, Apurimac	-72.7897	-13.94	Solanum	acaule	CIP taxonomic classification			Solanum acaule	Solanum acaule	Potato	Gene pool	Primary
PER-RPSP 203		RPSP 203	PER	Ayrihuanca (Micaela Bastidas), Grau, Apurimac	-72.6245	-14.1226	Solanum	candolleanum	CIP taxonomic classification			Solanum candolleanum	Solanum candolleanum	Potato	Gene pool	Primary
PER-RPSP 202		RPSP 202	PER	Vilcabamba, Grau, Apurimac	-72.6718	-14.0742	Solanum	candolleanum	CIP taxonomic classification			Solanum candolleanum	Solanum candolleanum	Potato	Gene pool	Primary
PER-RPSP 201		RPSP 201	PER	Vilcabamba, Grau, Apurimac	-72.6865	-14.0858	Solanum	candolleanum	CIP taxonomic classification			Solanum candolleanum	Solanum candolleanum	Potato	Gene pool	Primary
PER-RPSP 200		RPSP 200	PER	Vilcabamba, Grau, Apurimac	-72.6833	-14.0869	Solanum	candolleanum	CIP taxonomic classification			Solanum candolleanum	Solanum candolleanum	Potato	Gene pool	Primary
PER-RPSP 199		RPSP 199	PER	Vilcabamba, Grau, Apurimac	-72.6896	-14.0905	Solanum	candolleanum	CIP taxonomic classification			Solanum candolleanum	Solanum candolleanum	Potato	Gene pool	Primary
PER-RPSP 198		RPSP 198	PER	Curahuasi, Abancay, Apurimac	-72.815	-13.55	Solanum	candolleanum	CIP taxonomic classification			Solanum candolleanum	Solanum candolleanum	Potato	Gene pool	Primary
PER-RPSP 197		RPSP 197	PER	Curahuasi, Curahuasi, Apurimac	-72.64	-13.5505	Solanum	candolleanum	CIP taxonomic classification			Solanum candolleanum	Solanum candolleanum	Potato	Gene pool	Primary
PER-RPSP 196		RPSP 196	PER	Poroy, Cusco, Cusco	-72.0334	-13.4981	Solanum	raphanifolium	CIP taxonomic classification			Solanum raphanifolium	Solanum raphanifolium	Potato	Gene pool	Secondary
PER-RPSP 195		RPSP 195	PER	San Juan , Cajamarca, Cajamarca	-78.4961	-7.2875	Solanum	cajamarquense	CIP taxonomic classification			Solanum cajamarquense	Solanum cajamarquense	Potato	Gene pool	Secondary
PER-RPSP 194		RPSP 194	PER	Cajamarca, Cajamarca	-78.5766	-7.0211	Solanum	chomatophilum	Bitter			Solanum chomatophilum	Solanum chomatophilum	Potato	Gene pool	Secondary
PER-RPSP 193		RPSP 193	PER	Hualgayoc, Hualgayoc, Cajamarca	-78.5217	-6.68	Solanum	chomatophilum	Bitter			Solanum chomatophilum	Solanum chomatophilum	Potato	Gene pool	Secondary
PER-RPSP 192		RPSP 192	PER	Bambamarca, Hualgayoc, Cajamarca	-78.575	-6.7575	Solanum	chiquidenum	CIP taxonomic classification			Solanum chiquidenum	Solanum chiquidenum	Potato	Gene pool	Secondary
PER-RPSP 191		RPSP 191	PER	Porcuya, Huancabamba, Piura	-79.5114	-5.84167	Solanum	mochiquense	CIP taxonomic classification			Solanum mochiquense	Solanum mochiquense	Potato	Gene pool	Tertiary
PER-RPSP 190		RPSP 190	PER	Leymebamba, Chachapoyas, Amazonas	-77.8036	-6.73639	Solanum	chomatophilum	Bitter			Solanum chomatophilum	Solanum chomatophilum	Potato	Gene pool	Secondary
PER-RPSP 189		RPSP 189	PER	Maria, Luya, Amazonas	-77.9817	-6.46528	Solanum	burkartii	CIP taxonomic classification			Solanum burkartii	Solanum burkartii	Potato	Gene pool	Secondary
PER-RPSP 188		RPSP 188	PER	Cascapampa, Huancabamba, Piura	-79.6522	-5.31806	Solanum	paucissectum	CIP taxonomic classification			Solanum paucissectum	Solanum paucissectum	Potato	Gene pool	Secondary
PER-RPSP 187		RPSP 187	PER	Cascapampa, Huancabamba, Piura	-79.6522	-5.31806	Solanum	paucissectum	CIP taxonomic classification			Solanum paucissectum	Solanum paucissectum	Potato	Gene pool	Secondary
PER-RPSP 186		RPSP 186	PER	Cascapampa, Huancabamba, Piura	-79.6522	-5.31806	Solanum	paucissectum	CIP taxonomic classification			Solanum paucissectum	Solanum paucissectum	Potato	Gene pool	Secondary
PER-RPSP 185		RPSP 185	PER	Canchaque, Huancabamba, Piura	-79.54	-5.34778	Solanum	piurae	CIP taxonomic classification			Solanum piurae	Solanum piurae	Potato	Gene pool	Secondary
PER-RPSP 184		RPSP 184	PER	Canchaque, Huancabamba, Piura	-79.5506	-5.36111	Solanum	piurae	CIP taxonomic classification			Solanum piurae	Solanum piurae	Potato	Gene pool	Secondary
PER-RPSP 183		RPSP 183	PER	Canchaque, Huancabamba, Piura	-79.5506	-5.36111	Solanum	piurae	CIP taxonomic classification			Solanum piurae	Solanum piurae	Potato	Gene pool	Secondary
PER-RPSP 182		RPSP 182	PER	Santiago de Tuna, Huarochiri, Lima	-76.4829	-12.0958	Solanum	wittmackii	CIP taxonomic classification			Solanum wittmackii	Solanum wittmackii	Potato	Gene pool	Tertiary
PER-RPSP 181		RPSP 181	PER	Santiago de Tuna, Huarochiri, Lima	-76.4829	-12.0958	Solanum	medians	CIP taxonomic classification			Solanum medians	Solanum medians	Potato	Gene pool	Secondary
PER-RPSP 180		RPSP 180	PER	Santiago de Tuna, Huarochiri, Lima	-76.4829	-12.0958	Solanum	sp.				Solanum sp.	Solanum sp.	Potato	Same genus	Same genus
PER-RPSP 179		RPSP 179	PER	Santiago de Tuna, Huarochiri, Lima	-76.4829	-12.0958	Solanum	candolleanum	CIP taxonomic classification			Solanum candolleanum	Solanum candolleanum	Potato	Gene pool	Primary
PER-RPSP 178		RPSP 178	PER	Santiago de Tuna, Huarochiri, Lima	-76.4829	-12.0958	Solanum	medians	CIP taxonomic classification			Solanum medians	Solanum medians	Potato	Gene pool	Secondary
PER-RPSP 177		RPSP 177	PER	Santiago de Tuna, Huarochiri, Lima	-76.5	-11.9333	Solanum	simplicissimum	CIP taxonomic classification			Solanum simplicissimum	Solanum simplicissimum	Potato	Gene pool	Tertiary
PER-RPSP 176		RPSP 176	PER	Santiago de Tuna, Huarochiri, Lima	-76.526	-11.934	Solanum	wittmackii	CIP taxonomic classification			Solanum wittmackii	Solanum wittmackii	Potato	Gene pool	Tertiary
PER-RPSP 175		RPSP 175	PER	S.P. de Casta, Huarochiri, Lima	-76.6058	-11.7391	Solanum	sp.				Solanum sp.	Solanum sp.	Potato	Same genus	Same genus
PER-RPSP 174		RPSP 174	PER	S.P. de Casta, Huarochiri, Lima	-76.6058	-11.7391	Solanum	medians	CIP taxonomic classification			Solanum medians	Solanum medians	Potato	Gene pool	Secondary
PER-RPSP 173		RPSP 173	PER	S.P. de Casta, Huarochiri, Lima	-76.6058	-11.7391	Solanum	multiinterruptum	CIP taxonomic classification			Solanum multiinterruptum	Solanum multiinterruptum	Potato	Gene pool	Secondary
PER-RPSP 172		RPSP 172	PER	S.P. de Casta, Huarochiri, Lima	-76.6058	-11.7391	Solanum	sp.				Solanum sp.	Solanum sp.	Potato	Same genus	Same genus
PER-RPSP 171		RPSP 171	PER	S.P. de Casta, Huarochiri, Lima	-76.6058	-11.7391	Solanum	sp.				Solanum sp.	Solanum sp.	Potato	Same genus	Same genus
PER-RPSP 170		RPSP 170	PER	S.P. de Casta, Huarochiri, Lima	-76.6058	-11.7391	Solanum	sp.				Solanum sp.	Solanum sp.	Potato	Same genus	Same genus
PER-RPSP 169		RPSP 169	PER	S.P. de Casta, Huarochiri, Lima	-76.6058	-11.7391	Solanum	medians	CIP taxonomic classification			Solanum medians	Solanum medians	Potato	Gene pool	Secondary
PER-RPSP 168		RPSP 168	PER	S.P. de Casta, Huarochiri, Lima	-76.6023	-11.744	Solanum	medians	CIP taxonomic classification			Solanum medians	Solanum medians	Potato	Gene pool	Secondary
PER-RPSP 167		RPSP 167	PER	S.P. de Casta, Huarochiri, Lima	-76.6023	-11.744	Solanum	sp.				Solanum sp.	Solanum sp.	Potato	Same genus	Same genus
PER-RPSP 166		RPSP 166	PER	Chicla, Huarochiri, Lima	-76.2516	-11.6664	Solanum	acaule	CIP taxonomic classification			Solanum acaule	Solanum acaule	Potato	Gene pool	Primary
PER-RPSP 165		RPSP 165	PER	Chicla, Huarochiri, Lima	-76.2516	-11.6664	Solanum	acaule	CIP taxonomic classification			Solanum acaule	Solanum acaule	Potato	Gene pool	Primary
PER-RPSP 164		RPSP 164	PER	Chicla, Huarochiri, Lima			Solanum	candolleanum	CIP taxonomic classification			Solanum candolleanum	Solanum candolleanum	Potato	Gene pool	Primary
PER-RPSP 163		RPSP 163	PER	Chicla, Huarochiri, Lima	-76.2401	-11.6092	Solanum	acaule	CIP taxonomic classification			Solanum acaule	Solanum acaule	Potato	Gene pool	Primary
PER-RPSP 162		RPSP 162	PER	Chicla, Huarochiri, Lima	-76.2401	-11.6092	Solanum	acaule	CIP taxonomic classification			Solanum acaule	Solanum acaule	Potato	Gene pool	Primary
PER-RPSP 161		RPSP 161	PER	Chicla, Huarochiri, Lima	-76.2401	-11.6092	Solanum	acaule	CIP taxonomic classification			Solanum acaule	Solanum acaule	Potato	Gene pool	Primary
PER-RPSP 160		RPSP 160	PER	Chicla, Huarochiri, Lima	-76.2712	-11.7114	Solanum	candolleanum	CIP taxonomic classification			Solanum candolleanum	Solanum candolleanum	Potato	Gene pool	Primary
PER-RPSP 159		RPSP 159	PER	Chicla, Huarochiri, Lima	-76.2712	-11.7114	Solanum	candolleanum	CIP taxonomic classification			Solanum candolleanum	Solanum candolleanum	Potato	Gene pool	Primary
PER-RPSP 158		RPSP 158	PER	San Mateo, Huarochiri, Lima	-76.2868	-11.744	Solanum	medians	CIP taxonomic classification			Solanum medians	Solanum medians	Potato	Gene pool	Secondary
PER-RPSP 157		RPSP 157	PER	San Mateo, Huarochiri, Lima	-76.3423	-11.8064	Solanum	medians	CIP taxonomic classification			Solanum medians	Solanum medians	Potato	Gene pool	Secondary
PER-RPSP 156		RPSP 156	PER	Huamantanga, Canta, Lima	-76.6502	-11.2006	Solanum	cantense	CIP taxonomic classification			Solanum cantense	Solanum cantense	Potato	Gene pool	Secondary
PER-RPSP 155		RPSP 155	PER	Huamantanga, Canta, Lima	-76.7206	-11.2563	Solanum	wittmackii	CIP taxonomic classification			Solanum wittmackii	Solanum wittmackii	Potato	Gene pool	Tertiary
PER-RPSP 154		RPSP 154	PER	Huamantanga, Canta, Lima	-76.7009	-11.2465	Solanum	medians	CIP taxonomic classification			Solanum medians	Solanum medians	Potato	Gene pool	Secondary
PER-RPSP 153		RPSP 153	PER	Huamantanga, Canta, Lima			Solanum	multiinterruptum	CIP taxonomic classification			Solanum multiinterruptum	Solanum multiinterruptum	Potato	Gene pool	Secondary
PER-RPSP 152		RPSP 152	PER	Huamantanga, Canta, Lima	-76.7206	-11.2562	Solanum	wittmackii	CIP taxonomic classification			Solanum wittmackii	Solanum wittmackii	Potato	Gene pool	Tertiary
PER-RPSP 151		RPSP 151	PER	Huamantanga, Canta, Lima	-76.7202	-11.2559	Solanum	medians	CIP taxonomic classification			Solanum medians	Solanum medians	Potato	Gene pool	Secondary
PER-RPSP 150		RPSP 150	PER	Huamantanga, Canta, Lima	-76.7199	-11.2558	Solanum	multiinterruptum	CIP taxonomic classification			Solanum multiinterruptum	Solanum multiinterruptum	Potato	Gene pool	Secondary
PER-RPSP 149		RPSP 149	PER	Huamantanga, Canta, Lima	-76.737	-11.2527	Solanum	medians	CIP taxonomic classification			Solanum medians	Solanum medians	Potato	Gene pool	Secondary
PER-RPSP 148		RPSP 148	PER	Huamantanga, Canta, Lima	-76.7552	-11.4888	Solanum	multiinterruptum	CIP taxonomic classification			Solanum multiinterruptum	Solanum multiinterruptum	Potato	Gene pool	Secondary
PER-RPSP 147		RPSP 147	PER	Huamantanga, Canta, Lima	-76.716	-11.5065	Solanum	multiinterruptum	CIP taxonomic classification			Solanum multiinterruptum	Solanum multiinterruptum	Potato	Gene pool	Secondary
PER-RPSP 146		RPSP 146	PER	Huamantanga, Canta, Lima	-76.7552	-11.4888	Solanum	multiinterruptum	CIP taxonomic classification			Solanum multiinterruptum	Solanum multiinterruptum	Potato	Gene pool	Secondary
PER-RPSP 145		RPSP 145	PER	Huamantanga, Canta, Lima	-76.7552	-11.4888	Solanum	multiinterruptum	CIP taxonomic classification			Solanum multiinterruptum	Solanum multiinterruptum	Potato	Gene pool	Secondary
PER-RPSP 144		RPSP 144	PER	Huamantanga, Canta, Lima	-76.7322	-11.5155	Solanum	multiinterruptum	CIP taxonomic classification			Solanum multiinterruptum	Solanum multiinterruptum	Potato	Gene pool	Secondary
PER-RPSP 143		RPSP 143	PER	Huamantanga, Canta, Lima	-76.7309	-11.517	Solanum	multiinterruptum	CIP taxonomic classification			Solanum multiinterruptum	Solanum multiinterruptum	Potato	Gene pool	Secondary
PER-RPSP 142		RPSP 142	PER	Huamantanga, Canta, Lima	-76.7592	-11.5117	Solanum	sp.				Solanum sp.	Solanum sp.	Potato	Same genus	Same genus
PER-RPSP 141		RPSP 141	PER	Huamantanga, Canta, Lima	-76.6921	-11.5119	Solanum	sp.				Solanum sp.	Solanum sp.	Potato	Same genus	Same genus
PER-RPSP 140		RPSP 140	PER	Huamantanga, Canta, Lima	-76.6921	-11.5118	Solanum	sp.				Solanum sp.	Solanum sp.	Potato	Same genus	Same genus
PER-RPSP 139		RPSP 139	PER	Huamantanga, Canta, Lima	-76.7125	-11.5129	Solanum	wittmackii	CIP taxonomic classification			Solanum wittmackii	Solanum wittmackii	Potato	Gene pool	Tertiary
PER-RPSP 138		RPSP 138	PER	Huamantanga, Canta, Lima			Solanum	wittmackii	CIP taxonomic classification			Solanum wittmackii	Solanum wittmackii	Potato	Gene pool	Tertiary
PER-RPSP 137		RPSP 137	PER	Huamantanga, Canta, Lima	-76.6335	-11.4806	Solanum	sp.				Solanum sp.	Solanum sp.	Potato	Same genus	Same genus
PER-RPSP 136		RPSP 136	PER	Huamantanga, Canta, Lima	-76.7061	-11.5402	Solanum	medians	CIP taxonomic classification			Solanum medians	Solanum medians	Potato	Gene pool	Secondary
PER-RPSP 135		RPSP 135	PER	Huamantanga, Canta, Lima	-76.6934	-11.5154	Solanum	wittmackii	CIP taxonomic classification			Solanum wittmackii	Solanum wittmackii	Potato	Gene pool	Tertiary
PER-RPSP 134		RPSP 134	PER	Huamantanga, Canta, Lima	-76.6905	-11.5112	Solanum	medians	CIP taxonomic classification			Solanum medians	Solanum medians	Potato	Gene pool	Secondary
PER-RPSP 133		RPSP 133	PER	Huamantanga, Canta, Lima	-76.6904	-11.5112	Solanum	sp.				Solanum sp.	Solanum sp.	Potato	Same genus	Same genus
PER-RPSP 132		RPSP 132	PER	Huamantanga, Canta, Lima	-76.684	-11.5063	Solanum	medians	CIP taxonomic classification			Solanum medians	Solanum medians	Potato	Gene pool	Secondary
PER-RPSP 131		RPSP 131	PER	Huamantanga, Canta, Lima	-76.684	-11.5063	Solanum	medians	CIP taxonomic classification			Solanum medians	Solanum medians	Potato	Gene pool	Secondary
PER-RPSP 130		RPSP 130	PER	Huamantanga, Canta, Lima	-76.6904	-11.5122	Solanum	sp.				Solanum sp.	Solanum sp.	Potato	Same genus	Same genus
PER-RPSP 129		RPSP 129	PER	Huamantanga, Canta, Lima	-76.6841	-11.5058	Solanum	sp.				Solanum sp.	Solanum sp.	Potato	Same genus	Same genus
PER-RPSP 128		RPSP 128	PER	Huamantanga, Canta, Lima	-76.6844	-11.5062	Solanum	medians	CIP taxonomic classification			Solanum medians	Solanum medians	Potato	Gene pool	Secondary
PER-RPSP 127		RPSP 127	PER	Arahuay, Canta, Lima	-76.6757	-11.6241	Solanum	wittmackii	CIP taxonomic classification			Solanum wittmackii	Solanum wittmackii	Potato	Gene pool	Tertiary
PER-RPSP 126		RPSP 126	PER	Arahuay, Canta, Lima	-76.6757	-11.6242	Solanum	sp.				Solanum sp.	Solanum sp.	Potato	Same genus	Same genus
PER-RPSP 125		RPSP 125	PER	Arahuay, Canta, Lima	-76.6604	-11.6033	Solanum	sp.				Solanum sp.	Solanum sp.	Potato	Same genus	Same genus
PER-RPSP 124		RPSP 124	PER	Arahuay, Canta, Lima	-76.6626	-11.6048	Solanum	medians	CIP taxonomic classification			Solanum medians	Solanum medians	Potato	Gene pool	Secondary
PER-RPSP 123		RPSP 123	PER	Paucartambo, Pasco, Pasco	-75.8484	-10.8329	Solanum	paucissectum	CIP taxonomic classification			Solanum paucissectum	Solanum paucissectum	Potato	Gene pool	Secondary
PER-RPSP 122		RPSP 122	PER	Paucartambo, Pasco, Pasco	-75.9338	-10.8658	Solanum	sp.				Solanum sp.	Solanum sp.	Potato	Same genus	Same genus
PER-RPSP 121		RPSP 121	PER	Paucartambo, Pasco, Pasco	-75.9339	-10.8659	Solanum	acaule	CIP taxonomic classification			Solanum acaule	Solanum acaule	Potato	Gene pool	Primary
PER-RPSP 120		RPSP 120	PER	Paucartambo, Pasco, Pasco	-76.0145	-10.9148	Solanum	acaule	CIP taxonomic classification			Solanum acaule	Solanum acaule	Potato	Gene pool	Primary
PER-RPSP 119		RPSP 119	PER	Paucartambo, Pasco, Pasco	-76.0146	-10.9151	Solanum	acaule	CIP taxonomic classification			Solanum acaule	Solanum acaule	Potato	Gene pool	Primary
PER-RPSP 118		RPSP 118	PER	Mariposa, Satipo, Junin	-74.8656	-11.5003	Solanum	laxissimum	CIP taxonomic classification			Solanum laxissimum	Solanum laxissimum	Potato	Gene pool	Secondary
PER-RPSP 117		RPSP 117	PER	Mariposa, Satipo, Junin	-74.8656	-11.5003	Solanum	laxissimum	CIP taxonomic classification			Solanum laxissimum	Solanum laxissimum	Potato	Gene pool	Secondary
PER-RPSP 116		RPSP 116	PER	Pariahuanca, Huancayo, Junin	-74.9969	-11.9806	Solanum	candolleanum	CIP taxonomic classification			Solanum candolleanum	Solanum candolleanum	Potato	Gene pool	Primary
PER-RPSP 115		RPSP 115	PER	Pariahuanca, Huancayo, Junin	-75.9214	-12.9933	Solanum	rhomboideilanceolatum	CIP taxonomic classification			Solanum rhomboideilanceolatum	Solanum rhomboideilanceolatum	Potato	Gene pool	Secondary
PER-RPSP 114		RPSP 114	PER	Pariahuanca, Huancayo, Junin	-74.9214	-11.9933	Solanum	rhomboideilanceolatum	CIP taxonomic classification			Solanum rhomboideilanceolatum	Solanum rhomboideilanceolatum	Potato	Gene pool	Secondary
PER-RPSP 113		RPSP 113	PER	Colcabamba, Tayacaja, Huancavelica	-74.665	-12.4061	Solanum	candolleanum	CIP taxonomic classification			Solanum candolleanum	Solanum candolleanum	Potato	Gene pool	Primary
PER-RPSP 112		RPSP 112	PER	Quinua, Huamnaga, Ayacucho	-74.0872	-12.8689	Solanum	candolleanum	CIP taxonomic classification			Solanum candolleanum	Solanum candolleanum	Potato	Gene pool	Primary
PER-RPSP 111		RPSP 111	PER	Tambo, La Mar, Ayacucho	-74.0086	-12.945	Solanum	ayacuchense	CIP taxonomic classification			Solanum ayacuchense	Solanum ayacuchense	Potato	Gene pool	Secondary
PER-RPSP 110		RPSP 110	PER	Tambo, La Mar, Ayacucho	-73.8756	-12.8592	Solanum	candolleanum	CIP taxonomic classification			Solanum candolleanum	Solanum candolleanum	Potato	Gene pool	Primary
PER-RPSP 109		RPSP 109	PER	Tambo, La Mar, Ayacucho	-73.8756	-12.8592	Solanum	candolleanum	CIP taxonomic classification			Solanum candolleanum	Solanum candolleanum	Potato	Gene pool	Primary
PER-RPSP 108		RPSP 108	PER	Tambo, La Mar, Ayacucho	-73.8756	-12.8592	Solanum	candolleanum	CIP taxonomic classification			Solanum candolleanum	Solanum candolleanum	Potato	Gene pool	Primary
PER-RPSP 107		RPSP 107	PER	Ocros, Huamanga, Ayacucho	-74.1031	-13.3531	Solanum	acaule	CIP taxonomic classification			Solanum acaule	Solanum acaule	Potato	Gene pool	Primary
PER-RPSP 106		RPSP 106	PER	Ocros, Huamanga, Ayacucho	-73.8936	-13.3714	Solanum	candolleanum	CIP taxonomic classification			Solanum candolleanum	Solanum candolleanum	Potato	Gene pool	Primary
PER-RPSP 105		RPSP 105	PER	Ocros, Huamanga, Ayacucho	-73.8936	-13.4347	Solanum	candolleanum	CIP taxonomic classification			Solanum candolleanum	Solanum candolleanum	Potato	Gene pool	Primary
PER-RPSP 104		RPSP 104	PER	Paras, Cangallo, Ayacucho	-75.9389	-14.4083	Solanum	acaule	CIP taxonomic classification			Solanum acaule	Solanum acaule	Potato	Gene pool	Primary
PER-RPSP 103		RPSP 103	PER	Paras, Cangallo, Ayacucho	-74.9389	-13.4083	Solanum	acaule	CIP taxonomic classification			Solanum acaule	Solanum acaule	Potato	Gene pool	Primary
PER-RPSP 102		RPSP 102	PER	Puno, Puno, Puno			Solanum	acaule	CIP taxonomic classification			Solanum acaule	Solanum acaule	Potato	Gene pool	Primary
PER-RPSP 101		RPSP 101	PER	Puno, Puno, Puno			Solanum	boliviense	CIP taxonomic classification			Solanum boliviense	Solanum boliviense	Potato	Gene pool	Secondary
PER-RPSP 100		RPSP 100	PER	Puno, Puno, Puno	-71.0183	-16.8272	Solanum	sp.				Solanum sp.	Solanum sp.	Potato	Same genus	Same genus
PER-RPSP 099		RPSP 099	PER	Puno, Puno, Puno	-70.0183	-15.8272	Solanum	candolleanum	CIP taxonomic classification			Solanum candolleanum	Solanum candolleanum	Potato	Gene pool	Primary
PER-RPSP 098		RPSP 098	PER	Pomata, Chuquito, Puno	-70.2986	-17.2681	Solanum	boliviense	CIP taxonomic classification			Solanum boliviense	Solanum boliviense	Potato	Gene pool	Secondary
PER-RPSP 097		RPSP 097	PER	Pomata, Chuquito, Puno	-69.2986	-16.2681	Solanum	boliviense	CIP taxonomic classification			Solanum boliviense	Solanum boliviense	Potato	Gene pool	Secondary
PER-RPSP 096		RPSP 096	PER	Puno, Puno, Puno			Solanum	candolleanum	CIP taxonomic classification			Solanum candolleanum	Solanum candolleanum	Potato	Gene pool	Primary
PER-RPSP 095		RPSP 095	PER	Puno, Puno, Puno	-71.0344	-16.8278	Solanum	candolleanum	CIP taxonomic classification			Solanum candolleanum	Solanum candolleanum	Potato	Gene pool	Primary
PER-RPSP 094		RPSP 094	PER	Puno, Puno, Puno	-70.0344	-15.8278	Solanum	boliviense	CIP taxonomic classification			Solanum boliviense	Solanum boliviense	Potato	Gene pool	Secondary
PER-RPSP 093		RPSP 093	PER	Atuncolla, Puno, Puno			Solanum	acaule	CIP taxonomic classification			Solanum acaule	Solanum acaule	Potato	Gene pool	Primary
PER-RPSP 092		RPSP 092	PER	Atuncolla, Puno, Puno	-71.1589	-16.7214	Solanum	boliviense	CIP taxonomic classification			Solanum boliviense	Solanum boliviense	Potato	Gene pool	Secondary
PER-RPSP 091		RPSP 091	PER	Atuncolla, Puno, Puno	-70.1589	-15.7214	Solanum	boliviense	CIP taxonomic classification			Solanum boliviense	Solanum boliviense	Potato	Gene pool	Secondary
PER-RPSP 090		RPSP 090	PER	Calapuja, Lampa, Puno	-70.2247	-15.3197	Solanum	candolleanum	CIP taxonomic classification			Solanum candolleanum	Solanum candolleanum	Potato	Gene pool	Primary
PER-RPSP 089		RPSP 089	PER	Limbani, Sandia, Puno	-69.7953	-14.3119	Solanum	acaule	CIP taxonomic classification			Solanum acaule	Solanum acaule	Potato	Gene pool	Primary
PER-RPSP 088		RPSP 088	PER	Cuyucuyo, Sandia, Puno	-70.5497	-15.4831	Solanum	acaule	CIP taxonomic classification			Solanum acaule	Solanum acaule	Potato	Gene pool	Primary
PER-RPSP 086		RPSP 086	PER	Quiaca, Sandia, Puno	-70.3522	-15.4308	Solanum	acaule	CIP taxonomic classification			Solanum acaule	Solanum acaule	Potato	Gene pool	Primary
PER-RPSP 085		RPSP 085	PER	Quiaca, Sandia, Puno	-69.3522	-14.4308	Solanum	limbaniense	CIP taxonomic classification			Solanum limbaniense	Solanum limbaniense	Potato	Gene pool	Secondary
PER-RPSP 084		RPSP 084	PER	San Juan del Oro, Sandia, Puno	-70.2144	-15.2775	Solanum	limbaniense	CIP taxonomic classification			Solanum limbaniense	Solanum limbaniense	Potato	Gene pool	Secondary
PER-RPSP 083		RPSP 083	PER	San Juan del Oro, Sandia, Puno	-69.2144	-14.2775	Solanum	chacoense	CIP taxonomic classification			Solanum chacoense	Solanum chacoense	Potato	Gene pool	Secondary
PER-RPSP 082		RPSP 082	PER	Chalhuanca, Aymaraes, Apurimac	-73.2481	-14.06	Solanum	chacoense	CIP taxonomic classification			Solanum chacoense	Solanum chacoense	Potato	Gene pool	Secondary
PER-RPSP 081		RPSP 081	PER	Quiquijana, Quispicanchis, Cusco	-71.5432	-13.8243	Solanum	candolleanum	CIP taxonomic classification			Solanum candolleanum	Solanum candolleanum	Potato	Gene pool	Primary
PER-RPSP 080		RPSP 080	PER	Sicuani, Canchis, Cusco	-71.2233	-14.2678	Solanum	raphanifolium	CIP taxonomic classification			Solanum raphanifolium	Solanum raphanifolium	Potato	Gene pool	Secondary
PER-RPSP 079		RPSP 079	PER	Marangani, Canchis, Cusco	-71.1636	-14.36	Solanum	raphanifolium	CIP taxonomic classification			Solanum raphanifolium	Solanum raphanifolium	Potato	Gene pool	Secondary
PER-RPSP 078		RPSP 078	PER	Marangani, Canchis, Cusco	-70.9897	-14.4831	Solanum	acaule	CIP taxonomic classification			Solanum acaule	Solanum acaule	Potato	Gene pool	Primary
PER-RPSP 077		RPSP 077	PER	Pisac, Calca, Cusco	-71.7521	-13.3964	Solanum	candolleanum	CIP taxonomic classification			Solanum candolleanum	Solanum candolleanum	Potato	Gene pool	Primary
PER-RPSP 076		RPSP 076	PER	Pisac, Calca, Cusco	-71.7636	-13.4204	Solanum	candolleanum	CIP taxonomic classification			Solanum candolleanum	Solanum candolleanum	Potato	Gene pool	Primary
PER-RPSP 075		RPSP 075	PER	Pisac, Calca, Cusco	-71.7642	-13.42	Solanum	acaule	CIP taxonomic classification			Solanum acaule	Solanum acaule	Potato	Gene pool	Primary
PER-RPSP 074a		RPSP 074a	PER	Pisac, Calca, Cusco	-71.7702	-13.4179	Solanum	acaule	CIP taxonomic classification			Solanum acaule	Solanum acaule	Potato	Gene pool	Primary
PER-RPSP 074		RPSP 074	PER	Pisac, Calca, Cusco	-71.7702	-13.4179	Solanum	raphanifolium	CIP taxonomic classification			Solanum raphanifolium	Solanum raphanifolium	Potato	Gene pool	Secondary
PER-RPSP 073		RPSP 073	PER	Pisac, Calca, Cusco	-71.8175	-13.3406	Solanum	candolleanum	CIP taxonomic classification			Solanum candolleanum	Solanum candolleanum	Potato	Gene pool	Primary
PER-RPSP 072		RPSP 072	PER	Pisac, Calca, Cusco	-71.8179	-13.3406	Solanum	candolleanum	CIP taxonomic classification			Solanum candolleanum	Solanum candolleanum	Potato	Gene pool	Primary
PER-RPSP 071		RPSP 071	PER	Pisac, Calca, Cusco	-71.8174	-13.3407	Solanum	candolleanum	CIP taxonomic classification			Solanum candolleanum	Solanum candolleanum	Potato	Gene pool	Primary
PER-RPSP 070		RPSP 070	PER	Pisac, Calca, Cusco	-71.8171	-13.3404	Solanum	acaule	CIP taxonomic classification			Solanum acaule	Solanum acaule	Potato	Gene pool	Primary
PER-RPSP 069		RPSP 069	PER	Pisac, Calca, Cusco	-71.8176	-13.3405	Solanum	candolleanum	CIP taxonomic classification			Solanum candolleanum	Solanum candolleanum	Potato	Gene pool	Primary
PER-RPSP 068		RPSP 068	PER	Pisac, Calca, Cusco	-71.8177	-13.3402	Solanum	candolleanum	CIP taxonomic classification			Solanum candolleanum	Solanum candolleanum	Potato	Gene pool	Primary
PER-RPSP 067		RPSP 067	PER	Pisac, Calca, Cusco	-71.8279	-13.3535	Solanum	acaule	CIP taxonomic classification			Solanum acaule	Solanum acaule	Potato	Gene pool	Primary
PER-RPSP 066		RPSP 066	PER	Pisac, Calca, Cusco	-71.8322	-13.3491	Solanum	candolleanum	CIP taxonomic classification			Solanum candolleanum	Solanum candolleanum	Potato	Gene pool	Primary
PER-RPSP 065		RPSP 065	PER	Pisac, Calca, Cusco	-74.8381	-13.3395	Solanum	candolleanum	CIP taxonomic classification			Solanum candolleanum	Solanum candolleanum	Potato	Gene pool	Primary
PER-RPSP 064		RPSP 064	PER	Pisac, Calca, Cusco	-71.8361	-13.3423	Solanum	candolleanum	CIP taxonomic classification			Solanum candolleanum	Solanum candolleanum	Potato	Gene pool	Primary
PER-RPSP 063		RPSP 063	PER	Pisac, Calca, Cusco	-71.8258	-13.3541	Solanum	acaule	CIP taxonomic classification			Solanum acaule	Solanum acaule	Potato	Gene pool	Primary
PER-RPSP 062		RPSP 062	PER	Paruro, Paruro, Cusco	-71.8272	-13.8265	Solanum	brevicaule	CIP taxonomic classification			Solanum brevicaule	Solanum brevicaule	Potato	Gene pool	Primary
PER-RPSP 061		RPSP 061	PER	Paruro, Paruro, Cusco	-71.8341	-13.8232	Solanum	brevicaule	CIP taxonomic classification			Solanum brevicaule	Solanum brevicaule	Potato	Gene pool	Primary
PER-RPSP 054		RPSP 054	PER	Vilcabamba, La Convencion, Cusco	-72.9671	-13.1171	Solanum	violaceimarmoratum	CIP taxonomic classification			Solanum violaceimarmoratum	Solanum violaceimarmoratum	Potato	Gene pool	Secondary
PER-RPSP 053		RPSP 053	PER	Vilcabamba, La Convencion, Cusco	-72.9812	-13.1367	Solanum	violaceimarmoratum	CIP taxonomic classification			Solanum violaceimarmoratum	Solanum violaceimarmoratum	Potato	Gene pool	Secondary
PER-RPSP 052		RPSP 052	PER	Vilcabamba, La Convencion, Cusco	-72.9831	-13.1373	Solanum	candolleanum	CIP taxonomic classification			Solanum candolleanum	Solanum candolleanum	Potato	Gene pool	Primary
PER-RPSP 051		RPSP 051	PER	Vilcabamba, La Convencion, Cusco	-72.9828	-13.1345	Solanum	candolleanum	CIP taxonomic classification			Solanum candolleanum	Solanum candolleanum	Potato	Gene pool	Primary
PER-RPSP 050		RPSP 050	PER	Ollantaytambo, Urubamba, Cusco	-72.2326	-13.2675	Solanum	brevicaule	CIP taxonomic classification			Solanum brevicaule	Solanum brevicaule	Potato	Gene pool	Primary
PER-RPSP 048		RPSP 048	PER	Chuquibambilla, Grau, Apurimac	-72.7909	-13.9324	Solanum	sp.				Solanum sp.	Solanum sp.	Potato	Same genus	Same genus
PER-RPSP 047		RPSP 047	PER	Chuquibambilla, Grau, Apurimac	-72.7916	-13.9294	Solanum	acaule	CIP taxonomic classification			Solanum acaule	Solanum acaule	Potato	Gene pool	Primary
PER-RPSP 046		RPSP 046	PER	Chuquibambilla, Grau, Apurimac	-72.7909	-13.9324	Solanum	candolleanum	CIP taxonomic classification			Solanum candolleanum	Solanum candolleanum	Potato	Gene pool	Primary
PER-RPSP 045		RPSP 045	PER	Chuquibambilla, Grau, Apurimac	-72.7909	-13.9324	Solanum	candolleanum	CIP taxonomic classification			Solanum candolleanum	Solanum candolleanum	Potato	Gene pool	Primary
PER-RPSP 044		RPSP 044	PER	Chuquibambilla, Grau, Apurimac	-72.7909	-13.9324	Solanum	candolleanum	CIP taxonomic classification			Solanum candolleanum	Solanum candolleanum	Potato	Gene pool	Primary
PER-RPSP 041		RPSP 041	PER	Cachora, Abancay, Apurimac	-72.8106	-13.5281	Solanum	candolleanum	CIP taxonomic classification			Solanum candolleanum	Solanum candolleanum	Potato	Gene pool	Primary
PER-RPSP 040		RPSP 040	PER	Cachora, Abancay, Apurimac	-72.8106	-13.5281	Solanum	candolleanum	CIP taxonomic classification			Solanum candolleanum	Solanum candolleanum	Potato	Gene pool	Primary
PER-RPSP 039		RPSP 039	PER	Tarata, Tarata, Tacna	-70.0139	-17.4517	Solanum	acroscopicum	CIP taxonomic classification			Solanum acroscopicum	Solanum acroscopicum	Potato	Gene pool	Secondary
PER-RPSP 037		RPSP 037	PER	Santa Lucia, San Roman, Puno	-71.8133	-15.6928	Solanum	acaule	CIP taxonomic classification			Solanum acaule	Solanum acaule	Potato	Gene pool	Primary
PER-RPSP 036		RPSP 036	PER	Santa Lucia, San Roman, Puno	-70.8006	-15.6833	Solanum	acaule	CIP taxonomic classification			Solanum acaule	Solanum acaule	Potato	Gene pool	Primary
PER-RPSP 035		RPSP 035	PER	San Juan del Oro, Sandia, Puno			Solanum	chacoense	CIP taxonomic classification			Solanum chacoense	Solanum chacoense	Potato	Gene pool	Secondary
PER-RPSP 034		RPSP 034	PER	Puquio, Lucanas, Ayacucho	-74.0984	-14.6675	Solanum	acroscopicum	CIP taxonomic classification			Solanum acroscopicum	Solanum acroscopicum	Potato	Gene pool	Secondary
PER-RPSP 033		RPSP 033	PER	Chalhuanca, Aymaraes, Apurimac	-73.2481	-14.06	Solanum	candolleanum	CIP taxonomic classification			Solanum candolleanum	Solanum candolleanum	Potato	Gene pool	Primary
PER-RPSP 032		RPSP 032	PER	Callalli, Caylloma, Arequipa	-71.2912	-15.402	Solanum	acaule	CIP taxonomic classification			Solanum acaule	Solanum acaule	Potato	Gene pool	Primary
PER-RPSP 031		RPSP 031	PER	Callalli, Caylloma, Arequipa	-71.2839	-15.493	Solanum	acaule	CIP taxonomic classification			Solanum acaule	Solanum acaule	Potato	Gene pool	Primary
PER-RPSP 030		RPSP 030	PER	Callalli, Caylloma, Arequipa	-71.4123	-15.5093	Solanum	acaule	CIP taxonomic classification			Solanum acaule	Solanum acaule	Potato	Gene pool	Primary
PER-RPSP 029		RPSP 029	PER	Callalli, Caylloma, Arequipa	-71.4123	-15.5093	Solanum	boliviense	CIP taxonomic classification			Solanum boliviense	Solanum boliviense	Potato	Gene pool	Secondary
PER-RPSP 028		RPSP 028	PER	Yura, Arequipa, Arequipa	-71.6637	-16.2252	Solanum	medians	CIP taxonomic classification			Solanum medians	Solanum medians	Potato	Gene pool	Secondary
PER-RPSP 027		RPSP 027	PER	Kaima, Arequipa, Arequipa	-71.5116	-16.2738	Solanum	medians	CIP taxonomic classification			Solanum medians	Solanum medians	Potato	Gene pool	Secondary
PER-RPSP 026		RPSP 026	PER	Chiguata, Arequipa, Arequipa	-71.4265	-16.4008	Solanum	medians	CIP taxonomic classification			Solanum medians	Solanum medians	Potato	Gene pool	Secondary
PER-RPSP 025		RPSP 025	PER	Chiguata, Arequipa, Arequipa	-71.43	-16.401	Solanum	medians	CIP taxonomic classification			Solanum medians	Solanum medians	Potato	Gene pool	Secondary
PER-RPSP 024		RPSP 024	PER	Chiguata, Arequipa, Arequipa	-71.4362	-16.565	Solanum	medians	CIP taxonomic classification			Solanum medians	Solanum medians	Potato	Gene pool	Secondary
PER-RPSP 023		RPSP 023	PER	Pocsi, Arequipa, Arequipa	-71.4255	-16.5251	Solanum	medians	CIP taxonomic classification			Solanum medians	Solanum medians	Potato	Gene pool	Secondary
PER-RPSP 022		RPSP 022	PER	Polobaya, Arequipa, Arequipa	-71.347	-16.5519	Solanum	acroscopicum	CIP taxonomic classification			Solanum acroscopicum	Solanum acroscopicum	Potato	Gene pool	Secondary
PER-RPSP 021		RPSP 021	PER	Pukina, Sanches Cerro, Moquegua	-71.1856	-16.6157	Solanum	acroscopicum	CIP taxonomic classification			Solanum acroscopicum	Solanum acroscopicum	Potato	Gene pool	Secondary
PER-RPSP 020		RPSP 020	PER	Pukina, Sanches Cerro, Moquegua	-71.0728	-16.7415	Solanum	acroscopicum	CIP taxonomic classification			Solanum acroscopicum	Solanum acroscopicum	Potato	Gene pool	Secondary
PER-RPSP 019		RPSP 019	PER	Torata, Mariscal Nieto, Moquegua	-70.855	-17.011	Solanum	medians	CIP taxonomic classification			Solanum medians	Solanum medians	Potato	Gene pool	Secondary
PER-RPSP 018		RPSP 018	PER	Torata, Mariscal Nieto, Moquegua	-70.855	-17.011	Solanum	medians	CIP taxonomic classification			Solanum medians	Solanum medians	Potato	Gene pool	Secondary
PER-RPSP 017		RPSP 017	PER	Carumas, Mariscal Nieto, Moquegua	-70.6614	-16.8368	Solanum	acroscopicum	CIP taxonomic classification			Solanum acroscopicum	Solanum acroscopicum	Potato	Gene pool	Secondary
PER-RPSP 016		RPSP 016	PER	Carumas, Mariscal Nieto, Moquegua	-70.6633	-16.8569	Solanum	medians	CIP taxonomic classification			Solanum medians	Solanum medians	Potato	Gene pool	Secondary
PER-RPSP 015		RPSP 015	PER	Carumas, Mariscal Nieto, Moquegua	-70.6633	-16.8569	Solanum	medians	CIP taxonomic classification			Solanum medians	Solanum medians	Potato	Gene pool	Secondary
PER-RPSP 014		RPSP 014	PER	Carumas, Mariscal Nieto, Moquegua	-70.6633	-16.8569	Solanum	acroscopicum	CIP taxonomic classification			Solanum acroscopicum	Solanum acroscopicum	Potato	Gene pool	Secondary
PER-RPSP 013		RPSP 013	PER	Torata, Mariscal Nieto, Moquegua	-70.8494	-17.0557	Solanum	medians	CIP taxonomic classification			Solanum medians	Solanum medians	Potato	Gene pool	Secondary
PER-RPSP 012		RPSP 012	PER	Torata, Mariscal Nieto, Moquegua	-70.8494	-17.0557	Solanum	x decurrentialatum	CIP taxonomic classification			Solanum x decurrentialatum	Solanum x decurrentialatum	Potato	Same genus	Same genus
PER-RPSP 011		RPSP 011	PER	Torata, Mariscal Nieto, Moquegua	-70.8494	-17.0557	Solanum	medians	CIP taxonomic classification			Solanum medians	Solanum medians	Potato	Gene pool	Secondary
PER-RPSP 010		RPSP 010	PER	Torata, Mariscal Nieto, Moquegua	-70.8494	-17.0557	Solanum	medians	CIP taxonomic classification			Solanum medians	Solanum medians	Potato	Gene pool	Secondary
PER-RPSP 009		RPSP 009	PER	Curibaya, Candarave, Tacna	-70.3211	-17.3793	Solanum	medians	CIP taxonomic classification			Solanum medians	Solanum medians	Potato	Gene pool	Secondary
PER-RPSP 008		RPSP 008	PER	Curibaya, Candarave, Tacna	-70.3211	-17.3793	Solanum	x decurrentialatum	CIP taxonomic classification			Solanum x decurrentialatum	Solanum x decurrentialatum	Potato	Same genus	Same genus
PER-RPSP 006		RPSP 006	PER	Tarata, Tarata, Tacna	-70.0425	-17.4475	Solanum	medians	CIP taxonomic classification			Solanum medians	Solanum medians	Potato	Gene pool	Secondary
PER-RPSP 005		RPSP 005	PER	Tarata, Tarata, Tacna	-70.0425	-17.4475	Solanum	medians	CIP taxonomic classification			Solanum medians	Solanum medians	Potato	Gene pool	Secondary
PER-RPSP 004		RPSP 004	PER	Tarata, Tarata, Tacna	-70.0114	-17.8501	Solanum	acroscopicum	CIP taxonomic classification			Solanum acroscopicum	Solanum acroscopicum	Potato	Gene pool	Secondary
PER-RPSP 003		RPSP 003	PER	Tarata, Tarata, Tacna	-70.0065	-17.446	Solanum	medians	CIP taxonomic classification			Solanum medians	Solanum medians	Potato	Gene pool	Secondary
PER-RPSP 002		RPSP 002	PER	Tarata, Tarata, Tacna	-70.02	-17.45	Solanum	acroscopicum	CIP taxonomic classification			Solanum acroscopicum	Solanum acroscopicum	Potato	Gene pool	Secondary
PER-RPSP 001		RPSP 001	PER	Tarata, Tarata, Tacna	-70.02	-17.45	Solanum	acroscopicum	CIP taxonomic classification			Solanum acroscopicum	Solanum acroscopicum	Potato	Gene pool	Secondary
PAK-ZU-04		ZU-04	PAK	Mandoor kharerai village 1.5 km from matta, Sawat, KPK	72.4094	34.964	Lens	culinaris	Medik.	subsp. orientalis	(Boiss.) Ponert	Lens culinaris	Lens culinaris subsp. orientalis	Lentil	Gene Pool	Primary
PAK-ZU-03		ZU-03	PAK	Chatikal, Biha valley, Sawat, KPK	72.2332	35.0835	Secale	cereale	(Vav.) Hammer	subsp. afghanicum	(Vavilov) K. Hammer	Secale cereale	Secale cereale subsp. afghanicum	Rye	Taxon Group	Primary
PAK-ZU-02		ZU-02	PAK	Kharerai village, 1.5 km NW of matta, Sawat, KPK	72.3994	34.9299	Secale	cereale	(Vav.) Hammer	subsp. afghanicum	(Vavilov) K. Hammer	Secale cereale	Secale cereale subsp. afghanicum	Rye	Taxon Group	Primary
PAK-ZU-01		ZU-01	PAK	Kharerai village, 1.75 km from matta chowk; Malakand, KPK	72.3994	34.9299	Secale	cereale	(Vav.) Hammer	subsp. afghanicum	(Vavilov) K. Hammer	Secale cereale	Secale cereale subsp. afghanicum	Rye	Taxon Group	Primary
PAK-PK-CWR-1485		PK-CWR-1485	PAK	Naushera; Khabiki - Naushera road, Khushab, Punjab	72.2011	32.6148	Cenchrus	orientalis	Rich.			Cenchrus orientalis	Cenchrus orientalis	Pearl millet	Gene Pool	Tertiary
PAK-PK-CWR-1470		PK-CWR-1470	PAK	Hajeera; towards Kalot village; 4.5 km Hajira-Rawalakot road, Poonch, AJK	73.8798	33.7863	Cajanus	mollis	(Benth.) Maesen			Cajanus mollis	Cajanus mollis	Pigeon pea	Gene Pool	Tertiary
PAK-PK-CWR-1469		PK-CWR-1469	PAK	Hajeera; After Kharanj village; 11 km Hajira-Abbaspur road via Ghamir, Poonch, AJK	73.9447	33.7654	Cajanus	mollis	(Benth.) Maesen			Cajanus mollis	Cajanus mollis	Pigeon pea	Gene Pool	Tertiary
PAK-PK-CWR-1468		PK-CWR-1468	PAK	Hajeera; Kharanj village; 10 km Hajira - Abbaspur road via Ghamir, Poonch, AJK	73.9444	33.7654	Cajanus	mollis	(Benth.) Maesen			Cajanus mollis	Cajanus mollis	Pigeon pea	Gene Pool	Tertiary
PAK-PK-CWR-1467		PK-CWR-1467	PAK	Hajeera; Kelot village; 4 km on Hajeera - Rawalakot road, Poonch, AJK	73.8798	33.7863	Cajanus	mollis	(Benth.) Maesen			Cajanus mollis	Cajanus mollis	Pigeon pea	Gene Pool	Tertiary
PAK-PK-CWR-1462		PK-CWR-1462	PAK	Kalri Chok, Kotli, AJK	73.6324	33.5755	Cajanus	scarabaeoides	(L.) Thouars			Cajanus scarabaeoides	Cajanus scarabaeoides	Pigeon pea	Gene Pool	Secondary
PAK-PK-CWR-1457		PK-CWR-1457	PAK	Kahuta- Karot rd, near Bewar, Police patrolling checkpoint, Rawalpindi	73.5813	33.5894	Cajanus	scarabaeoides	(L.) Thouars			Cajanus scarabaeoides	Cajanus scarabaeoides	Pigeon pea	Gene Pool	Secondary
PAK-PK-CWR-1455		PK-CWR-1455	PAK	Kahuta-Karot road; 8 km towards Karot; Bhambiri mor, Rawalipindi	73.5676	33.5846	Cajanus	scarabaeoides	(L.) Thouars			Cajanus scarabaeoides	Cajanus scarabaeoides	Pigeon pea	Gene Pool	Secondary
PAK-PK-CWR-1454		PK-CWR-1454	PAK	Tibi-Qaisrani, 10 km from tibi to Ramak , Rahimabad, DG Khan, Punjab	70.6573	31.0544	Ochthochloa	compressa	(Forssk.) Hilu			Ochthochloa compressa	Ochthochloa compressa	Finger millet	Gene pool	Tertiary
PAK-PK-CWR-1453		PK-CWR-1453	PAK	DG Khan-Taunsa Road, DG Khan, Punjab	70.6425	30.0697	Ochthochloa	compressa	(Forssk.) Hilu			Ochthochloa compressa	Ochthochloa compressa	Finger millet	Gene pool	Tertiary
PAK-PK-CWR-1437		PK-CWR-1437	PAK	Garho , Thatta, Sindh	69.3815	28.3845	Oryza	coarctata	Roxb.			Oryza coarctata	Oryza coarctata	Rice	Gene pool	Tertiary
PAK-PK-CWR-1421		PK-CWR-1421	PAK	Main Ushu, Kalam, Sawat, KPK	72.6497	35.5358	Hordeum	marinum	Huds.			Hordeum marinum	Hordeum marinum	Barley	Gene Pool	Tertiary
PAK-PK-CWR-1416		PK-CWR-1416	PAK	Awain, Near Murree Expressway, Rawalpindi, Punjab	73.3889	33.8717	Sorghum	nitidum	(Vahl) Pers.			Sorghum nitidum	Sorghum nitidum	Sorghum	Gene pool	tertiary
PAK-PK-CWR-1415		PK-CWR-1415	PAK	Khajat, Muree express way, Rawalpinndi, Punjab	73.3828	33.8491	Sorghum	nitidum	(Vahl) Pers.			Sorghum nitidum	Sorghum nitidum	Sorghum	Gene pool	tertiary
PAK-PK-CWR-1413		PK-CWR-1413	PAK	Shohal najaf, Balakot, Mansehra, KPK	73.3327	34.4591	Sorghum	nitidum	(Vahl) Pers.			Sorghum nitidum	Sorghum nitidum	Sorghum	Gene pool	tertiary
PAK-PK-CWR-1409		PK-CWR-1409	PAK	Sandi valley, qurqulti tush, GB	73.4922	36.3981	Hordeum	brevisubulatum	(Trinius) Link			Hordeum brevisubulatum	Hordeum brevisubulatum	Barley	Gene Pool	Tertiary
PAK-PK-CWR-1408		PK-CWR-1408	PAK	Sandi valley, qurqulti tush, GB	73.4915	36.3991	Hordeum	brevisubulatum	(Trinius) Link			Hordeum brevisubulatum	Hordeum brevisubulatum	Barley	Gene Pool	Tertiary
PAK-PK-CWR-1407		PK-CWR-1407	PAK	Yaseen valley, qurqulti, Ghizer, GB	73.462	36.4104	Avena	fatua	L.			Avena fatua	Avena fatua	Oat	Gene Pool	Primary
PAK-PK-CWR-1380		PK-CWR-1380	PAK	Imit (roadside on stone bank), Ghizer, GB	73.9111	36.5078	Hordeum	bogdanii	Wilensky			Hordeum bogdanii	Hordeum bogdanii	Barley	Gene Pool	Tertiary
PAK-PK-CWR-1379		PK-CWR-1379	PAK	Imit (near fenced field), Ghizer, GB	73.9111	36.5078	Hordeum	bogdanii	Wilensky			Hordeum bogdanii	Hordeum bogdanii	Barley	Gene Pool	Tertiary
PAK-PK-CWR-1378		PK-CWR-1378	PAK	Imit , Ghizer, GB	73.9111	36.5078	Hordeum	bogdanii	Wilensky			Hordeum bogdanii	Hordeum bogdanii	Barley	Gene Pool	Tertiary
PAK-PK-CWR-1377		PK-CWR-1377	PAK	Imit , Ghizer, GB	73.9111	36.5078	Hordeum	bogdanii	Wilensky			Hordeum bogdanii	Hordeum bogdanii	Barley	Gene Pool	Tertiary
PAK-PK-CWR-1376		PK-CWR-1376	PAK	Imit Chatore khand, GB	73.906	36.5048	Hordeum	bogdanii	Wilensky			Hordeum bogdanii	Hordeum bogdanii	Barley	Gene Pool	Tertiary
PAK-PK-CWR-1373		PK-CWR-1373	PAK	Famani, Chatore khand, Ghizer, GB	75.1976	35.012	Daucus	carota	L.	subsp. carota		Daucus carota	Daucus carota subsp. carota	Carrot	Gene Pool	Primary
PAK-PK-CWR-1356		PK-CWR-1356	PAK	Kharmang, Skardu, GB	76.2225	34.9444	Medicago	sativa	(L.) Arcang	subsp. falcata	(L.) Arcang.	Medicago sativa	Medicago sativa subsp. falcata	Alfalfa	Gene Pool	Primary
PAK-PK-CWR-1354		PK-CWR-1354	PAK	Mehdiabad, Kharmang, Skardu, GB	76.2333	34.9667	Cicer	microphyllum	Benth.			Cicer microphyllum	Cicer microphyllum	Chickpea	Gene Pool	Same genus
PAK-PK-CWR-1345		PK-CWR-1345	PAK	Kendrik, Kharmang, Skardu, GB	75.5496	35.3865	Cicer	microphyllum	Benth.			Cicer microphyllum	Cicer microphyllum	Chickpea	Gene Pool	Same genus
PAK-PK-CWR-1344		PK-CWR-1344	PAK	Kendrik, Kharmang, Skardu, GB	75.5496	35.3865	Medicago	sativa	(L.) Arcang	subsp. falcata	(L.) Arcang.	Medicago sativa	Medicago sativa subsp. falcata	Alfalfa	Gene Pool	Primary
PAK-PK-CWR-1327		PK-CWR-1327	PAK	Deosai national park, 12 km from Chillum, GB	75.1976	35.012	Cicer	microphyllum	Benth.			Cicer microphyllum	Cicer microphyllum	Chickpea	Gene Pool	Same genus
PAK-PK-CWR-1317		PK-CWR-1317	PAK	Near chillum, GB	75.0867	35.0552	Cicer	microphyllum	Benth.			Cicer microphyllum	Cicer microphyllum	Chickpea	Gene Pool	Same genus
PAK-PK-CWR-1311		PK-CWR-1311	PAK	Gudai, Astore , GB	74.9488	35.19	Avena	fatua	L.			Avena fatua	Avena fatua	Oat	Gene Pool	Primary
PAK-PK-CWR-1307		PK-CWR-1307	PAK	Chugam pain, Rattu road, Astore, GB	74.7884	35.1999	Avena	fatua	L.			Avena fatua	Avena fatua	Oat	Gene Pool	Primary
PAK-PK-CWR-1306		PK-CWR-1306	PAK	Chugam pain, Rattu road, Astore, GB	74.7884	35.1999	Avena	fatua	L.			Avena fatua	Avena fatua	Oat	Gene Pool	Primary
PAK-PK-CWR-1304		PK-CWR-1304	PAK	Rahman pur, Astore, GB	74.8142	35.2073	Medicago	sativa	(L.) Arcang	subsp. falcata	(L.) Arcang.	Medicago sativa	Medicago sativa subsp. falcata	Alfalfa	Gene Pool	Primary
PAK-PK-CWR-1299		PK-CWR-1299	PAK	Mansehra-balakot road, Hazara, KPK	73.3321	34.4463	Sorghum	nitidum	(Vahl) Pers.			Sorghum nitidum	Sorghum nitidum	Sorghum	Gene pool	tertiary
PAK-PK-CWR-1298		PK-CWR-1298	PAK	Pindi-Muree express way, Awain, Rawalpindi, Punjab	73.3953	33.8724	Sorghum	nitidum	(Vahl) Pers.			Sorghum nitidum	Sorghum nitidum	Sorghum	Gene pool	tertiary
PAK-PK-CWR-1297		PK-CWR-1297	PAK	Pindi-Murre express road; Khajat, Rawalpindi, Punjab	73.3837	33.8503	Sorghum	nitidum	(Vahl) Pers.			Sorghum nitidum	Sorghum nitidum	Sorghum	Gene pool	tertiary
PAK-PK-CWR-1295		PK-CWR-1295	PAK	Kolti road, Karot, Rawalpindi, Punjab	73.6041	33.5941	Cajanus	scarabaeoides	(L.) Thouars			Cajanus scarabaeoides	Cajanus scarabaeoides	Pigeon pea	Gene Pool	Secondary
PAK-PK-CWR-1293		PK-CWR-1293	PAK	Kahuta- Karot road, near govt girls elementary school, Rawalpindi, Punjab	73.5706	33.5862	Cajanus	scarabaeoides	(L.) Thouars			Cajanus scarabaeoides	Cajanus scarabaeoides	Pigeon pea	Gene Pool	Secondary
PAK-PK-CWR-1291		PK-CWR-1291	PAK	Kahuta; Kahuta- Lehtrar road, near 7 km milestone, Rawalpindi, Punjab	73.3957	33.6404	Cajanus	mollis	(Benth.) Maesen			Cajanus mollis	Cajanus mollis	Pigeon pea	Gene Pool	Tertiary
PAK-PK-CWR-1273		PK-CWR-1273	PAK	Golen Power, water road, Golen Gol pine, Chitral , KPK	71.9987	35.9165	Daucus	carota	L.	subsp. carota		Daucus carota	Daucus carota subsp. carota	Carrot	Gene Pool	Primary
PAK-PK-CWR-1261		PK-CWR-1261	PAK	Rhai Bohti Shabronz, Chitral , KPK	71.9927	36.181	Malus	chitralensis	Vassilczenko			Malus chitralensis	Malus chitralensis	Apple	Gene Pool	Secondary
PAK-PK-CWR-1260		PK-CWR-1260	PAK	Shabronz, Chitral , KPK	71.9927	36.181	Secale	cereale	(Vav.) Hammer	subsp. afghanicum	(Vavilov) K. Hammer	Secale cereale	Secale cereale subsp. afghanicum	Rye	Taxon Group	Primary
PAK-PK-CWR-1217		PK-CWR-1217	PAK	Troqutz Rumboor, Chitral , KPK	71.65	35.8055	Malus	chitralensis	Vassilczenko			Malus chitralensis	Malus chitralensis	Apple	Gene Pool	Secondary
PAK-PK-CWR-1216		PK-CWR-1216	PAK	Troqutz Rumboor, Chitral , KPK	71.615	35.8056	Malus	chitralensis	Vassilczenko			Malus chitralensis	Malus chitralensis	Apple	Gene Pool	Secondary
PAK-PK-CWR-1206		PK-CWR-1206	PAK	Shishi koh , Madak ghalasht, Chitral , KPK	72.0529	35.7975	Malus	chitralensis	Vassilczenko			Malus chitralensis	Malus chitralensis	Apple	Gene Pool	Secondary
PAK-PK-CWR-1190		PK-CWR-1190	PAK	Shishi koh , Birga Nisar, Chitral , KPK	71.9258	35.6746	Secale	cereale	(Vav.) Hammer	subsp. afghanicum	(Vavilov) K. Hammer	Secale cereale	Secale cereale subsp. afghanicum	Rye	Taxon Group	Primary
PAK-PK-CWR-1187		PK-CWR-1187	PAK	Chattar plain; Bahamla, Mansehra, KPK	73.1139	34.6052	Secale	cereale	(Vav.) Hammer	subsp. afghanicum	(Vavilov) K. Hammer	Secale cereale	Secale cereale subsp. afghanicum	Rye	Taxon Group	Primary
PAK-PK-CWR-1186		PK-CWR-1186	PAK	Chattar plain, Garang road, Mansehra, KPK	73.1198	34.605	Secale	cereale	(Vav.) Hammer	subsp. afghanicum	(Vavilov) K. Hammer	Secale cereale	Secale cereale subsp. afghanicum	Rye	Taxon Group	Primary
PAK-PK-CWR-1185		PK-CWR-1185	PAK	Chattar palace, Mansehra, KPK	73.1257	34.6008	Avena	hybrida	Peterm			Avena hybrida	Avena hybrida	Oat	Gene Pool	Primary
PAK-PK-CWR-1184		PK-CWR-1184	PAK	Battal; Salune village, Mansehra, KPK	71.0598	32.0992	Secale	cereale	(Vav.) Hammer	subsp. afghanicum	(Vavilov) K. Hammer	Secale cereale	Secale cereale subsp. afghanicum	Rye	Taxon Group	Primary
PAK-PK-CWR-1182		PK-CWR-1182	PAK	2 km Noor Ahmad wali, Tibi Qais-DIKhan Road, DG Khan, Punjab	70.6557	31.0699	Ochthochloa	compressa	(Forssk.) Hilu			Ochthochloa compressa	Ochthochloa compressa	Finger millet	Gene pool	Tertiary
PAK-PK-CWR-1181		PK-CWR-1181	PAK	Taunsa; 15 km DG Khan-Taunsa Road, DG Khan, Punjab	70.6843	30.5962	Ochthochloa	compressa	(Forssk.) Hilu			Ochthochloa compressa	Ochthochloa compressa	Finger millet	Gene pool	Tertiary
PAK-PK-CWR-1179		PK-CWR-1179	PAK	Muslim bagh; 22 km to Qilla saifullah Rd, Qilla Saifullah, Balochistan	68.1688	30.7655	Ochthochloa	compressa	(Forssk.) Hilu			Ochthochloa compressa	Ochthochloa compressa	Finger millet	Gene pool	Tertiary
PAK-PK-CWR-1175		PK-CWR-1175	PAK	Muslim bagh Qilla Saifullah Road, Qilla Saifullah, Balochistan	68.0946	30.8049	Ochthochloa	compressa	(Forssk.) Hilu			Ochthochloa compressa	Ochthochloa compressa	Finger millet	Gene pool	Tertiary
PAK-PK-CWR-1162		PK-CWR-1162	PAK	Near shandar hotel; Urak road, Qutta, Balochistan	67.1525	30.2712	Aegilops	triuncialis	L.	var. triuncialis		Aegilops triuncialis	Aegilops triuncialis var. triuncialis	Wheat	Gene Pool	Secondary
PAK-PK-CWR-1161		PK-CWR-1161	PAK	Hanna lake, Quetta, Balochistan	67.0994	30.2499	Aegilops	triuncialis	L.	var. triuncialis		Aegilops triuncialis	Aegilops triuncialis var. triuncialis	Wheat	Gene Pool	Secondary
PAK-PK-CWR-1159		PK-CWR-1159	PAK	Hanna lake, Quetta, Balochistan	67.0994	30.2499	Aegilops	tauschii	Coss.			Aegilops tauschii	Aegilops tauschii	Wheat	Gene Pool	Secondary
PAK-PK-CWR-1158		PK-CWR-1158	PAK	Hanna lake, Quetta, Balochistan	67.0984	30.2516	Aegilops	triuncialis	L.	var. triuncialis		Aegilops triuncialis	Aegilops triuncialis var. triuncialis	Wheat	Gene Pool	Secondary
PAK-PK-CWR-1157		PK-CWR-1157	PAK	Hanna lake, Quetta, Balochistan	67.0984	30.2516	Aegilops	tauschii	Coss.			Aegilops tauschii	Aegilops tauschii	Wheat	Gene Pool	Secondary
PAK-PK-CWR-1156		PK-CWR-1156	PAK	Hanna mor, Quetta, Balochistan	67.0975	30.2366	Aegilops	triuncialis	L.	var. triuncialis		Aegilops triuncialis	Aegilops triuncialis var. triuncialis	Wheat	Gene Pool	Secondary
PAK-PK-CWR-1153		PK-CWR-1153	PAK	Spin karez , Quetta, Balochistan	67.1393	30.2181	Aegilops	tauschii	Coss.			Aegilops tauschii	Aegilops tauschii	Wheat	Gene Pool	Secondary
PAK-PK-CWR-1152		PK-CWR-1152	PAK	Spin karez near water reservoir, Quetta, Balochistan	67.1338	30.2251	Hordeum	murinum	L.			Hordeum murinum	Hordeum murinum	Barley	Gene Pool	Tertiary
PAK-PK-CWR-1151		PK-CWR-1151	PAK	Spin karez near water reservoir, Quetta, Balochistan	67.1338	30.2251	Aegilops	tauschii	Coss.			Aegilops tauschii	Aegilops tauschii	Wheat	Gene Pool	Secondary
PAK-PK-CWR-1150		PK-CWR-1150	PAK	Spin karez near water reservoir, Quetta, Balochistan	67.1338	30.2251	Hordeum	murinum	L.			Hordeum murinum	Hordeum murinum	Barley	Gene Pool	Tertiary
PAK-PK-CWR-1145		PK-CWR-1145	PAK	Mandoon, Ziarat-Quetta Road, Ziarat Balochistan	67.3346	30.4461	Aegilops	tauschii	Coss.			Aegilops tauschii	Aegilops tauschii	Wheat	Gene Pool	Secondary
PAK-PK-CWR-1144		PK-CWR-1144	PAK	Mandoon, Ziarat-Quetta Road, Ziarat Balochistan	67.3346	30.4461	Aegilops	triuncialis	L.	var. triuncialis		Aegilops triuncialis	Aegilops triuncialis var. triuncialis	Wheat	Gene Pool	Secondary
PAK-PK-CWR-1139		PK-CWR-1139	PAK	Ziarat-Zizri Road, Ziarat Balochistan	67.7211	30.3341	Aegilops	tauschii	Coss.			Aegilops tauschii	Aegilops tauschii	Wheat	Gene Pool	Secondary
PAK-PK-CWR-1131		PK-CWR-1131	PAK	Ziarat-sanjani road, Ziarat Balochistan	68.1001	30.311	Aegilops	tauschii	Coss.			Aegilops tauschii	Aegilops tauschii	Wheat	Gene Pool	Secondary
PAK-PK-CWR-1127		PK-CWR-1127	PAK	Sanjani Marti 200 m east of hernoi road, Ziarat, Balochistan	68.1738	30.235	Aegilops	tauschii	Coss.			Aegilops tauschii	Aegilops tauschii	Wheat	Gene Pool	Secondary
PAK-PK-CWR-1113		PK-CWR-1113	PAK	Sanjani, Tomagh Res Farm, Ziarat, Balochistan	68.1666	30.2248	Hordeum	murinum	L.			Hordeum murinum	Hordeum murinum	Barley	Gene Pool	Tertiary
PAK-PK-CWR-1112		PK-CWR-1112	PAK	Sanjani, Tomagh Res Farm, Ziarat, Balochistan	68.1666	30.2248	Aegilops	tauschii	Coss.			Aegilops tauschii	Aegilops tauschii	Wheat	Gene Pool	Secondary
PAK-PK-CWR-1109		PK-CWR-1109	PAK	Meikhtar-Loralai road (N-170), Seinpul, Loralai, Balochistan	69.191	30.4635	Avena	fatua	L.			Avena fatua	Avena fatua	Oat	Gene Pool	Primary
PAK-PK-CWR-1108		PK-CWR-1108	PAK	Meikhtar-Loralai road (N-170), Seinpul, Loralai, Balochistan	69.191	30.4635	Ochthochloa	compressa	(Forssk.) Hilu			Ochthochloa compressa	Ochthochloa compressa	Finger millet	Gene pool	Tertiary
PAK-PK-CWR-1107		PK-CWR-1107	PAK	Chattar palace, Mansehra, KPK	73.1257	34.6008	Secale	cereale	(Vav.) Hammer	subsp. afghanicum	(Vavilov) K. Hammer	Secale cereale	Secale cereale subsp. afghanicum	Rye	Taxon Group	Primary
PAK-PK-CWR-1106		PK-CWR-1106	PAK	Battal; Nasim abad, Mansehra KPK	73.1321	34.5919	Secale	cereale	(Vav.) Hammer	subsp. afghanicum	(Vavilov) K. Hammer	Secale cereale	Secale cereale subsp. afghanicum	Rye	Taxon Group	Primary
PAK-PK-CWR-1105		PK-CWR-1105	PAK	Village rory payan , 2 km from KKH, Mansehra, KPK	73.1345	34.5826	Secale	cereale	(Vav.) Hammer	subsp. afghanicum	(Vavilov) K. Hammer	Secale cereale	Secale cereale subsp. afghanicum	Rye	Taxon Group	Primary
PAK-PK-CWR-1104		PK-CWR-1104	PAK	Sharka viilage, Mansehra-battal road, Mansehra, KPK	73.1427	34.5731	Secale	cereale	(Vav.) Hammer	subsp. afghanicum	(Vavilov) K. Hammer	Secale cereale	Secale cereale subsp. afghanicum	Rye	Taxon Group	Primary
PAK-PK-CWR-1103		PK-CWR-1103	PAK	Mansehra-Battal road near Khan hotel, Mansehra, KPK	73.1472	34.5637	Secale	cereale	(Vav.) Hammer	subsp. afghanicum	(Vavilov) K. Hammer	Secale cereale	Secale cereale subsp. afghanicum	Rye	Taxon Group	Primary
PAK-PK-CWR-1102		PK-CWR-1102	PAK	Mansehra-Battal road, Mansehra, KPK	73.1645	34.5493	Secale	cereale	(Vav.) Hammer	subsp. afghanicum	(Vavilov) K. Hammer	Secale cereale	Secale cereale subsp. afghanicum	Rye	Taxon Group	Primary
PAK-PK-CWR-1101		PK-CWR-1101	PAK	Abbottabad-Mansehra road, Astore, KPK	71.4691	34.0204	Avena	barbata	Pott ex Link			Avena barbata	Avena barbata	Oat	Gene Pool	Tertiary
PAK-PK-CWR-1100		PK-CWR-1100	PAK	Agricultural University area/campus near agri farm, Peshawar, KPK	71.4813	34.0206	Hordeum	murinum	L.			Hordeum murinum	Hordeum murinum	Barley	Gene Pool	Tertiary
PAK-PK-CWR-1099		PK-CWR-1099	PAK	Foreign faculty guest house, Agri uni, Peshawar, KPK	71.4813	34.0206	Hordeum	murinum	L.			Hordeum murinum	Hordeum murinum	Barley	Gene Pool	Tertiary
PAK-PK-CWR-1098		PK-CWR-1098	PAK	Paowaka village, Pushta khara, near Bacha khan airport,Peshawar, KPK	71.4923	33.9536	Hordeum	murinum	L.			Hordeum murinum	Hordeum murinum	Barley	Gene Pool	Tertiary
PAK-PK-CWR-1097		PK-CWR-1097	PAK	Neeli-Shang, near police station, Batagaram, KPK	73.0903	34.6264	Secale	cereale	(Vav.) Hammer	subsp. afghanicum	(Vavilov) K. Hammer	Secale cereale	Secale cereale subsp. afghanicum	Rye	Taxon Group	Primary
PAK-PK-CWR-1096		PK-CWR-1096	PAK	Phagora, KKH, Batagram, KPK	72.0671	34.6386	Avena	barbata	Pott ex Link			Avena barbata	Avena barbata	Oat	Gene Pool	Tertiary
PAK-PK-CWR-1084		PK-CWR-1084	PAK	Karaye wardam, khawza khela, Ileveri road, Shangla, KPK	72.5588	34.8983	Avena	barbata	Pott ex Link			Avena barbata	Avena barbata	Oat	Gene Pool	Tertiary
PAK-PK-CWR-1082		PK-CWR-1082	PAK	Char bagh, Uni of sawat main campus, Sawat, KPK	72.4505	34.8549	Lens	culinaris	Medik.	subsp. orientalis	(Boiss.) Ponert	Lens culinaris	Lens culinaris subsp. orientalis	Lentil	Gene Pool	Primary
PAK-PK-CWR-1080		PK-CWR-1080	PAK	Khawza khela, Bagh dheri kalam road, Sawat, KPK	72.4835	35.0582	Secale	cereale	(Vav.) Hammer	subsp. afghanicum	(Vavilov) K. Hammer	Secale cereale	Secale cereale subsp. afghanicum	Rye	Taxon Group	Primary
PAK-PK-CWR-1079		PK-CWR-1079	PAK	Miandam road, Sawat, KPK	72.5543	35.055	Avena	barbata	Pott ex Link			Avena barbata	Avena barbata	Oat	Gene Pool	Tertiary
PAK-PK-CWR-1069		PK-CWR-1069	PAK	Miandam, Tiroona, Sawat, KPK	72.5676	35.0568	Avena	barbata	Pott ex Link			Avena barbata	Avena barbata	Oat	Gene Pool	Tertiary
PAK-PK-CWR-1058		PK-CWR-1058	PAK	Khawza khela, Bagh dheri, Sawat, KPK	72.4831	35.0557	Secale	cereale	(Vav.) Hammer	subsp. afghanicum	(Vavilov) K. Hammer	Secale cereale	Secale cereale subsp. afghanicum	Rye	Taxon Group	Primary
PAK-PK-CWR-1055		PK-CWR-1055	PAK	Matta, on manz palo lar near stream, Khererai, Sawat KPK	72.4046	34.9295	Secale	cereale	(Vav.) Hammer	subsp. afghanicum	(Vavilov) K. Hammer	Secale cereale	Secale cereale subsp. afghanicum	Rye	Taxon Group	Primary
PAK-PK-CWR-1054		PK-CWR-1054	PAK	Matta, on manz palo lar near stream, Khererai, Sawat KPK	72.4046	34.9295	Vicia	sativa	L.	subsp. nigra	(L.) Ehrh.	Vicia sativa	Vicia sativa subsp. nigra	Vetch	Gene Pool	Primary
PAK-PK-CWR-1042		PK-CWR-1042	PAK	Shamozai, Kabal road, Sawat, KPK	72.2785	34.7845	Avena	fatua	L.			Avena fatua	Avena fatua	Oat	Gene Pool	Primary
PAK-PK-CWR-1041		PK-CWR-1041	PAK	Shamozai, Kabal road, Sawat, KPK	72.2785	34.7845	Avena	trichophylla	K.Koch			Avena trichophylla	Avena trichophylla	Oat	Gene Pool	Primary
PAK-PK-CWR-1040		PK-CWR-1040	PAK	Chakdara, Malakand uni near gate/road, Malakand, KPK	72.061	34.6694	Avena	trichophylla	K.Koch			Avena trichophylla	Avena trichophylla	Oat	Gene Pool	Primary
PAK-PK-CWR-1039		PK-CWR-1039	PAK	Chakdara, Malakand uni near girls hostel, Malakand, KPK	72.0613	34.6703	Avena	barbata	Pott ex Link			Avena barbata	Avena barbata	Oat	Gene Pool	Tertiary
PAK-PK-CWR-1037		PK-CWR-1037	PAK	Chakdara, Malakand uni near girls hostel, Malakand, KPK	72.0613	34.6703	Hordeum	murinum	L.			Hordeum murinum	Hordeum murinum	Barley	Gene Pool	Tertiary
PAK-PK-CWR-1036		PK-CWR-1036	PAK	Chakdara, Malakand uni officer's colony, Malakand, KPK	72.0605	34.6709	Hordeum	murinum	L.			Hordeum murinum	Hordeum murinum	Barley	Gene Pool	Tertiary
PAK-PK-CWR-1032		PK-CWR-1032	PAK	Chakdara, Malakand uni officer's colony, Malakand, KPK	72.5271	34.1287	Hordeum	murinum	L.			Hordeum murinum	Hordeum murinum	Barley	Gene Pool	Tertiary
PAK-PK-CWR-1031		PK-CWR-1031	PAK	Bam khel, Tehra, Sawabi, KPK	72.527	34.1287	Vicia	sativa	L.	subsp. nigra	(L.) Ehrh.	Vicia sativa	Vicia sativa subsp. nigra	Vetch	Gene Pool	Primary
PAK-PK-CWR-1030		PK-CWR-1030	PAK	Bam khel, Tehra, Sawabi, KPK	72.5348	34.1147	Avena	trichophylla	K.Koch			Avena trichophylla	Avena trichophylla	Oat	Gene Pool	Primary
PAK-PK-CWR-1029		PK-CWR-1029	PAK	Bam khel, Tehra, Sawabi, KPK	72.5348	34.1147	Vicia	sativa	L.	subsp. nigra	(L.) Ehrh.	Vicia sativa	Vicia sativa subsp. nigra	Vetch	Gene Pool	Primary
PAK-PK-CWR-1028		PK-CWR-1028	PAK	Bam khel, Topi road, Sawabi, KPK	72.5277	34.1108	Avena	fatua	L.			Avena fatua	Avena fatua	Oat	Gene Pool	Primary
PAK-PK-CWR-1027		PK-CWR-1027	PAK	Bam khel, Topi road, Sawabi, KPK	72.5277	34.1108	Avena	trichophylla	K.Koch			Avena trichophylla	Avena trichophylla	Oat	Gene Pool	Primary
PAK-PK-CWR-1026		PK-CWR-1026	PAK	Bam khel, Topi road, Sawabi, KPK	72.5277	34.1108	Vicia	sativa	L.	subsp. nigra	(L.) Ehrh.	Vicia sativa	Vicia sativa subsp. nigra	Vetch	Gene Pool	Primary
PAK-PK-CWR-1025		PK-CWR-1025	PAK	Batlasu village, Swabi Interchange, KPK	73.35	33.4652	Avena	trichophylla	K.Koch			Avena trichophylla	Avena trichophylla	Oat	Gene Pool	Primary
PAK-PK-CWR-1024		PK-CWR-1024	PAK	Batlasu village, Swabi Interchange, KPK	73.35	33.4652	Avena	fatua	L.			Avena fatua	Avena fatua	Oat	Gene Pool	Primary
PAK-PK-CWR-1023		PK-CWR-1023	PAK	Batlasu village, Swabi Interchange, KPK	73.35	33.4652	Avena	fatua	L.			Avena fatua	Avena fatua	Oat	Gene Pool	Primary
PAK-PK-CWR-1021		PK-CWR-1021	PAK	Dobaren road; 2 km NE of Kallar saidan , Rawalpindi, Punjab	73.3948	33.4265	Avena	sterilis	L.			Avena sterilis	Avena sterilis	Oat	Gene Pool	Primary
PAK-PK-CWR-1020		PK-CWR-1020	PAK	Rawat; Kallar saidan road; near numb mor, Rawalpindi, Punjab	73.35	33.4652	Avena	trichophylla	K.Koch			Avena trichophylla	Avena trichophylla	Oat	Gene Pool	Primary
PAK-PK-CWR-1019		PK-CWR-1019	PAK	Rawat; Kallar saidan road, Rawalpindi, Punjab	73.2643	33.4753	Avena	trichophylla	K.Koch			Avena trichophylla	Avena trichophylla	Oat	Gene Pool	Primary
PAK-PK-CWR-1018		PK-CWR-1018	PAK	Rawat; Kallar saidan road, Rawalpindi, Punjab	73.4059	33.6804	Avena	trichophylla	K.Koch			Avena trichophylla	Avena trichophylla	Oat	Gene Pool	Primary
PAK-PK-CWR-1017		PK-CWR-1017	PAK	Rawat; Kallar saidan road, Rawalpindi, Punjab	73.4059	33.6804	Avena	fatua	L.			Avena fatua	Avena fatua	Oat	Gene Pool	Primary
PAK-PK-CWR-1015		PK-CWR-1015	PAK	Mohallah seloni, Lehtrar road, Islamabad, Federal Capital	73.4417	33.7094	Avena	trichophylla	K.Koch			Avena trichophylla	Avena trichophylla	Oat	Gene Pool	Primary
PAK-PK-CWR-1014		PK-CWR-1014	PAK	Mohallah seloni, Lehtrar road, Islamabad, Federal Capital	73.4417	33.7094	Vicia	sativa	L.	subsp. nigra	(L.) Ehrh.	Vicia sativa	Vicia sativa subsp. nigra	Vetch	Gene Pool	Primary
PAK-PK-CWR-1013		PK-CWR-1013	PAK	Mohallah seloni, Lehtrar road, Islamabad, Federal Capital	73.4417	33.7094	Avena	fatua	L.			Avena fatua	Avena fatua	Oat	Gene Pool	Primary
PAK-PK-CWR-1012		PK-CWR-1012	PAK	Mohra bhero, Lehtrar road, Islamabad, Federal Capital	73.4059	33.6804	Vicia	sativa	L.	subsp. nigra	(L.) Ehrh.	Vicia sativa	Vicia sativa subsp. nigra	Vetch	Gene Pool	Primary
PAK-PK-CWR-1010		PK-CWR-1010	PAK	Mohra bhero, Lehtrar road, Islamabad, Federal Capital	73.4059	33.6804	Avena	sterilis	L.			Avena sterilis	Avena sterilis	Oat	Gene Pool	Primary
PAK-PK-CWR-1009		PK-CWR-1009	PAK	Mohra bhero, Lehtrar road, Islamabad, Federal Capital	73.4059	33.6804	Avena	fatua	L.			Avena fatua	Avena fatua	Oat	Gene Pool	Primary
PAK-PK-CWR-1008		PK-CWR-1008	PAK	Mohra bhero, Lehtrar road, Islamabad, Federal Capital	73.4059	33.6804	Avena	trichophylla	K.Koch			Avena trichophylla	Avena trichophylla	Oat	Gene Pool	Primary
PAK-PK-CWR-1007		PK-CWR-1007	PAK	Between Chirah & Jhamala mor, Islamabad, Federal Capital	73.2851	33.6583	Vicia	sativa	L.	subsp. nigra	(L.) Ehrh.	Vicia sativa	Vicia sativa subsp. nigra	Vetch	Gene Pool	Primary
PAK-PK-CWR-1006		PK-CWR-1006	PAK	Chirah road, Islamabad, Federal Capital	73.2851	33.6583	Avena	trichophylla	K.Koch			Avena trichophylla	Avena trichophylla	Oat	Gene Pool	Primary
PAK-PK-CWR-1005		PK-CWR-1005	PAK	NARC field area , Islamabad, Federal Capital	73.1259	33.6643	Avena	trichophylla	K.Koch			Avena trichophylla	Avena trichophylla	Oat	Gene Pool	Primary
PAK-PK-CWR-1004		PK-CWR-1004	PAK	NARC field area , Islamabad, Federal Capital	73.1259	33.6643	Avena	fatua	L.			Avena fatua	Avena fatua	Oat	Gene Pool	Primary
PAK-PK-CWR-1003		PK-CWR-1003	PAK	NARC field area near clonal repository, Islamabad, Federal Capital	73.1259	33.675	Vicia	sativa	L.	subsp. nigra	(L.) Ehrh.	Vicia sativa	Vicia sativa subsp. nigra	Vetch	Gene Pool	Primary
PAK-PK-CWR-1002		PK-CWR-1002	PAK	NARC field area, Islamabad, Federal Capital	73.1269	33.6668	Vicia	sativa	L.	subsp. nigra	(L.) Ehrh.	Vicia sativa	Vicia sativa subsp. nigra	Vetch	Gene Pool	Primary
PAK-PK-CWR-1001		PK-CWR-1001	PAK	NARC field area, Islamabad, Federal Capital	73.1251	33.6742	Vicia	sativa	L.	subsp. nigra	(L.) Ehrh.	Vicia sativa	Vicia sativa subsp. nigra	Vetch	Gene Pool	Primary
PAK-PK-CWR-1000		PK-CWR-1000	PAK	Islamabad, Near Grafton college on Park Road, Islamabad, Federal Capital	73.1594	33.6493	Ipomoea	cairica	(L.) Sweet			Ipomoea cairica	Ipomoea cairica	Sweetpotato	Same genus	Same genus
PAK-PK-CWR-0068	36950	PK-CWR-0068	PAK		73.0917	33.6987	Eleusine	indica	(L.) Gaertn.			Eleusine indica	Eleusine indica	Finger millet	Gene Pool	Primary
PAK-PK-CWR-0067	36949	PK-CWR-0067	PAK		73.2046	33.643	Eleusine	indica	(L.) Gaertn.			Eleusine indica	Eleusine indica	Finger millet	Gene Pool	Primary
PAK-PK-CWR-0066	36948	PK-CWR-0066	PAK				Cenchrus	orientalis	Rich.			Cenchrus orientalis	Cenchrus orientalis	Pearl millet	Gene Pool	Tertiary
PAK-PK-CWR-0065	36947	PK-CWR-0065	PAK		71.6693	30.626	Ochthochloa	compressa	(Forssk.) Hilu			Ochthochloa compressa	Ochthochloa compressa	Finger millet	Gene pool	Tertiary
PAK-PK-CWR-0064	36946	PK-CWR-0064	PAK		69.5373	25.5205	Solanum	virginianum	L.			Solanum virginianum	Solanum virginianum	Eggplant	Gene pool	Tertiary
PAK-PK-CWR-0063	36945	PK-CWR-0063	PAK		69.3982	28.396	Oryza	coarctata	Roxb.			Oryza coarctata	Oryza coarctata	Rice	Gene pool	Tertiary
PAK-PK-CWR-0062	36944	PK-CWR-0062	PAK		69.8386	30.4261	Solanum	virginianum	L.			Solanum virginianum	Solanum virginianum	Eggplant	Gene pool	Tertiary
PAK-PK-CWR-0061	36943	PK-CWR-0061	PAK		68.9193	30.4114	Ochthochloa	compressa	(Forssk.) Hilu			Ochthochloa compressa	Ochthochloa compressa	Finger millet	Gene pool	Tertiary
PAK-PK-CWR-0060	36942	PK-CWR-0060	PAK		68.5382	30.3895	Cenchrus	orientalis	Rich.			Cenchrus orientalis	Cenchrus orientalis	Pearl millet	Gene Pool	Tertiary
PAK-PK-CWR-0059	36941	PK-CWR-0059	PAK		68.5382	30.3895	Ochthochloa	compressa	(Forssk.) Hilu			Ochthochloa compressa	Ochthochloa compressa	Finger millet	Gene pool	Tertiary
PAK-PK-CWR-0058	36940	PK-CWR-0058	PAK		69.1077	30.9075	Ochthochloa	compressa	(Forssk.) Hilu			Ochthochloa compressa	Ochthochloa compressa	Finger millet	Gene pool	Tertiary
PAK-PK-CWR-0057	36939	PK-CWR-0057	PAK		69.2815	31.178	Solanum	virginianum	L.			Solanum virginianum	Solanum virginianum	Eggplant	Gene pool	Tertiary
PAK-PK-CWR-0056	36938	PK-CWR-0056	PAK		72.6386	32.9444	Ipomoea	cairica	(L.) Sweet			Ipomoea cairica	Ipomoea cairica	Sweetpotato	Same genus	Same genus
PAK-PK-CWR-0055	36937	PK-CWR-0055	PAK				Solanum	virginianum	L.			Solanum virginianum	Solanum virginianum	Eggplant	Gene pool	Tertiary
PAK-PK-CWR-0053	36935	PK-CWR-0053	PAK				Solanum	virginianum	L.			Solanum virginianum	Solanum virginianum	Eggplant	Gene pool	Tertiary
PAK-PK-CWR-0052	36934	PK-CWR-0052	PAK				Eleusine	indica	(L.) Gaertn.			Eleusine indica	Eleusine indica	Finger millet	Gene Pool	Primary
PAK-PK-CWR-0051	36933	PK-CWR-0051	PAK		72.702	33.8033	Eleusine	indica	(L.) Gaertn.			Eleusine indica	Eleusine indica	Finger millet	Gene Pool	Primary
PAK-PK-CWR-0050	36932	PK-CWR-0050	PAK		72.6909	35.7913	Eleusine	indica	(L.) Gaertn.			Eleusine indica	Eleusine indica	Finger millet	Gene Pool	Primary
PAK-PK-CWR-0049	36931	PK-CWR-0049	PAK		72.9712	33.6448	Cenchrus	orientalis	Rich.			Cenchrus orientalis	Cenchrus orientalis	Pearl millet	Gene Pool	Tertiary
PAK-PK-CWR-0048	36930	PK-CWR-0048	PAK		72.2868	36.514	Sorghum	halepense	(L.) Pers.			Sorghum halepense	Sorghum halepense	Sorghum	Gene pool	Secondary
PAK-PK-CWR-0047	36929	PK-CWR-0047	PAK		72.5233	33.6589	Sorghum	halepense	(L.) Pers.			Sorghum halepense	Sorghum halepense	Sorghum	Gene pool	Secondary
PAK-PK-CWR-0046	36928	PK-CWR-0046	PAK		72.5227	33.6589	Cenchrus	orientalis	Rich.			Cenchrus orientalis	Cenchrus orientalis	Pearl millet	Gene Pool	Tertiary
PAK-PK-CWR-0045	36927	PK-CWR-0045	PAK		72.5227	33.6589	Sorghum	halepense	(L.) Pers.			Sorghum halepense	Sorghum halepense	Sorghum	Gene pool	Secondary
PAK-PK-CWR-0044	36926	PK-CWR-0044	PAK		73.6148	33.7392	Sorghum	halepense	(L.) Pers.			Sorghum halepense	Sorghum halepense	Sorghum	Gene pool	Secondary
PAK-PK-CWR-0043	36925	PK-CWR-0043	PAK		74.7308	35.7939	Hordeum	murinum	L.			Hordeum murinum	Hordeum murinum	Barley	Gene Pool	Tertiary
PAK-PK-CWR-0042	36924	PK-CWR-0042	PAK		74.7308	35.7937	Solanum	virginianum	L.			Solanum virginianum	Solanum virginianum	Eggplant	Gene pool	Tertiary
PAK-PK-CWR-0041	36923	PK-CWR-0041	PAK		76.3731	35.352	Medicago	sativa	L.			Medicago sativa	Medicago sativa	Alfalfa	Gene Pool	Primary
PAK-PK-CWR-0040	36922	PK-CWR-0040	PAK		75.5655	35.1183	Cicer	microphyllum	Benth.			Cicer microphyllum	Cicer microphyllum	Chickpea	Gene Pool	Same genus
PAK-PK-CWR-0039	36921	PK-CWR-0039	PAK		75.5563	36.1144	Cicer	microphyllum	Benth.			Cicer microphyllum	Cicer microphyllum	Chickpea	Gene Pool	Same genus
PAK-PK-CWR-0038	36920	PK-CWR-0038	PAK		75.5821	35.1328	Cicer	microphyllum	Benth.			Cicer microphyllum	Cicer microphyllum	Chickpea	Gene Pool	Same genus
PAK-PK-CWR-0037	36919	PK-CWR-0037	PAK				Cicer	microphyllum	Benth.			Cicer microphyllum	Cicer microphyllum	Chickpea	Gene Pool	Same genus
PAK-PK-CWR-0036	36918	PK-CWR-0036	PAK				Medicago	sativa	L.			Medicago sativa	Medicago sativa	Alfalfa	Gene Pool	Primary
PAK-PK-CWR-0035	36917	PK-CWR-0035	PAK		75.3901	35.7666	Medicago	sativa	L.			Medicago sativa	Medicago sativa	Alfalfa	Gene Pool	Primary
PAK-PK-CWR-0034	36916	PK-CWR-0034	PAK		75.4529	35.6704	Daucus	carota	L.			Daucus carota	Daucus carota	Carrot	Gene Pool	Primary
PAK-PK-CWR-0033	36915	PK-CWR-0033	PAK				Avena	sp.				Avena sp.	Avena sp.	Oat	Gene Pool	Tertiary
PAK-PK-CWR-0032	36914	PK-CWR-0032	PAK		74.54	35.4745	Solanum	virginianum	L.			Solanum virginianum	Solanum virginianum	Eggplant	Gene pool	Tertiary
PAK-PK-CWR-0031	36913	PK-CWR-0031	PAK		73.6796	36.254	Solanum	virginianum	L.			Solanum virginianum	Solanum virginianum	Eggplant	Gene pool	Tertiary
PAK-PK-CWR-0030	36912	PK-CWR-0030	PAK		73.4105	36.257	Daucus	carota	L.			Daucus carota	Daucus carota	Carrot	Gene Pool	Primary
PAK-PK-CWR-0029	36911	PK-CWR-0029	PAK		73.3897	36.4853	Avena	fatua	L.			Avena fatua	Avena fatua	Oat	Gene Pool	Primary
PAK-PK-CWR-0028	36910	PK-CWR-0028	PAK		73.4027	36.2812	Daucus	carota	L.			Daucus carota	Daucus carota	Carrot	Gene Pool	Primary
PAK-PK-CWR-0027	36909	PK-CWR-0027	PAK		72.4986	36.0522	Cicer	macracanthum	Popov			Cicer macracanthum	Cicer macracanthum	Chickpea	Gene Pool	Same genus
PAK-PK-CWR-0026	36908	PK-CWR-0026	PAK		72.4791	36.0446	Cicer	macracanthum	Popov			Cicer macracanthum	Cicer macracanthum	Chickpea	Gene Pool	Same genus
PAK-PK-CWR-0025	36907	PK-CWR-0025	PAK		72.4916	36.202	Avena	barbata	Pott ex Link			Avena barbata	Avena barbata	Oat	Gene Pool	Tertiary
PAK-PK-CWR-0024	36906	PK-CWR-0024	PAK		71.702	35.7633	Daucus	carota	L.			Daucus carota	Daucus carota	Carrot	Gene Pool	Primary
PAK-PK-CWR-0023	36905	PK-CWR-0023	PAK		71.6964	35.702	Daucus	carota	L.			Daucus carota	Daucus carota	Carrot	Gene Pool	Primary
PAK-PK-CWR-0022	36904	PK-CWR-0022	PAK		71.7739	35.5375	Daucus	carota	L.			Daucus carota	Daucus carota	Carrot	Gene Pool	Primary
PAK-PK-CWR-0021	36903	PK-CWR-0021	PAK		71.7739	35.5369	Solanum	virginianum	L.			Solanum virginianum	Solanum virginianum	Eggplant	Gene pool	Tertiary
PAK-PK-CWR-0020	36902	PK-CWR-0020	PAK		71.754	35.4191	Cenchrus	orientalis	Rich.			Cenchrus orientalis	Cenchrus orientalis	Pearl millet	Gene Pool	Tertiary
PAK-PK-CWR-0019	36901	PK-CWR-0019	PAK		71.8607	35.2543	Cenchrus	orientalis	Rich.			Cenchrus orientalis	Cenchrus orientalis	Pearl millet	Gene Pool	Tertiary
PAK-PK-CWR-0018	36900	PK-CWR-0018	PAK		73.8716	35.2208	Cenchrus	orientalis	Rich.			Cenchrus orientalis	Cenchrus orientalis	Pearl millet	Gene Pool	Tertiary
PAK-PK-CWR-0017	36899	PK-CWR-0017	PAK		73.4467	33.7128	Cenchrus	orientalis	Rich.			Cenchrus orientalis	Cenchrus orientalis	Pearl millet	Gene Pool	Tertiary
PAK-PK-CWR-0016	36898	PK-CWR-0016	PAK				Solanum	virginianum	L.			Solanum virginianum	Solanum virginianum	Eggplant	Gene pool	Tertiary
PAK-PK-CWR-0015	36897	PK-CWR-0015	PAK				Avena	sp.				Avena sp.	Avena sp.	Oat	Gene Pool	Tertiary
PAK-PK-CWR-0014	36896	PK-CWR-0014	PAK				Avena	sp.				Avena sp.	Avena sp.	Oat	Gene Pool	Tertiary
PAK-PK-CWR-0013	36895	PK-CWR-0013	PAK		73.1697	33.6707	Solanum	virginianum	L.			Solanum virginianum	Solanum virginianum	Eggplant	Gene pool	Tertiary
PAK-PK-CWR-0012	36894	PK-CWR-0012	PAK		73.158	33.673	Solanum	virginianum	L.			Solanum virginianum	Solanum virginianum	Eggplant	Gene pool	Tertiary
PAK-PK-CWR-0011	36893	PK-CWR-0011	PAK		73.1226	33.6745	Sorghum	halepense	(L.) Pers.			Sorghum halepense	Sorghum halepense	Sorghum	Gene pool	Secondary
PAK-PK-CWR-0010	36892	PK-CWR-0010	PAK		73.1226	33.6745	Eleusine	indica	(L.) Gaertn.			Eleusine indica	Eleusine indica	Finger millet	Gene Pool	Primary
PAK-PK-CWR-0009	36891	PK-CWR-0009	PAK				Daucus	carota	L.			Daucus carota	Daucus carota	Carrot	Gene Pool	Primary
PAK-PK-CWR-0008	36890	PK-CWR-0008	PAK		73.3897	36.4853	Daucus	carota	L.			Daucus carota	Daucus carota	Carrot	Gene Pool	Primary
PAK-PK-CWR-0007	36889	PK-CWR-0007	PAK				Daucus	carota	L.			Daucus carota	Daucus carota	Carrot	Gene Pool	Primary
PAK-PK-CWR-0006	36888	PK-CWR-0006	PAK				Daucus	carota	L.			Daucus carota	Daucus carota	Carrot	Gene Pool	Primary
PAK-PK-CWR-0005	36887	PK-CWR-0005	PAK				Daucus	carota	L.			Daucus carota	Daucus carota	Carrot	Gene Pool	Primary
PAK-PK-CWR-0004	36886	PK-CWR-0004	PAK				Daucus	carota	L.			Daucus carota	Daucus carota	Carrot	Gene Pool	Primary
PAK-PK-CWR-0003	36885	PK-CWR-0003	PAK				Daucus	carota	L.			Daucus carota	Daucus carota	Carrot	Gene Pool	Primary
PAK-PK-CWR-0002	36884	PK-CWR-0002	PAK		72.2701	36.3646	Aegilops	tauschii	Coss.			Aegilops tauschii	Aegilops tauschii	Wheat	Gene Pool	Secondary
PAK-PK-CWR-0001	36883	PK-CWR-0001	PAK		72.2701	36.3646	Hordeum	murinum	L.			Hordeum murinum	Hordeum murinum	Barley	Gene Pool	Tertiary
PAK-AS-681		AS-681	PAK	Margalla hills, just after Talharh turnoff, Islamabad, Federal Capital	73.0536	33.7586	Cajanus	crassus	(King) Maesen			Cajanus crassus	Cajanus crassus	Pigeon pea	Gene Pool	Tertiary
NPL-SS-017-15 RICE		SS-017-15 RICE	NPL	Chitrasen, Chitrasen Community Forest, Chitwan	84.5886	27.84	Oryza	meyeriana	(Zoll. & Moritzi) Baill.	var. granulata	(Nees & Arn. ex Watt) Duist.	Oryza meyeriana	Oryza meyeriana var. granulata	Rice	Gene pool	Tertiary
NPL-SS-016-02WC		SS-016-02WC	NPL		86.46	27.892	Daucus	carota	L.			Daucus carota	Daucus carota	Carrot	Gene Pool	Primary
NPL-SS-016-02 SWEET POTATO		SS-016-02 SWEET POTATO	NPL	Khumaltar, Lalitpur, Bagmati, Central region	85.454	27.889	Ipomoea	cairica	(L.) Sweet			Ipomoea cairica	Ipomoea cairica	Sweetpotato	Same genus	Same genus
NPL-SS-016-01 WC		SS-016-01 WC	NPL		86.46	27.892	Daucus	carota	L.			Daucus carota	Daucus carota	Carrot	Gene Pool	Primary
NPL-SM-017-03GRASSPEA		SM-017-03GRASSPEA	NPL	Kalbhairab VDC-3, Lamtu, Dailekh, Mid-Western	81.64	28.81	Lathyrus	aphaca	L.			Lathyrus aphaca	Lathyrus aphaca	Grass pea	Same genus	Same genus
NPL-SM-017-03 VETCH		SM-017-03 VETCH	NPL	Gurans Gaupalika-4, Dailekh, Mid-Western	81.63	28.76	Vicia	sp.				Vicia sp.	Vicia sp.	Vetch	Same genus	Same genus
NPL-SM-016-01 WA		SM-016-01 WA	NPL		82.426	29.337	Malus	baccata	(L.) Borkh.			Malus baccata	Malus baccata	Apple	Gene Pool	Secondary
NPL-SK-018-02 VETCH		SK-018-02 VETCH	NPL	Jiri Municipality-2, Bhedkharka, Dolakha	86.3	27.61	Vicia	sp.				Vicia sp.	Vicia sp.	Vetch	Same genus	Same genus
NPL-SD-017-13 VETCH		SD-017-13 VETCH	NPL	Khajura, Banke, Mid-Western			Vicia	hirsuta	(L.) Gray			Vicia hirsuta	Vicia hirsuta	Vetch	Same genus	Same genus
NPL-SD-017-12 VETCH		SD-017-12 VETCH	NPL	Kohalpur-2, Banke, Mid-Western	81.67	28.2	Vicia	hirsuta	(L.) Gray			Vicia hirsuta	Vicia hirsuta	Vetch	Same genus	Same genus
NPL-SD-017-08 VETCH		SD-017-08 VETCH	NPL	Sitapur-4, Banke, Mid-Western	81.52	28.1	Vicia	hirsuta	(L.) Gray			Vicia hirsuta	Vicia hirsuta	Vetch	Same genus	Same genus
NPL-SD-017-07 VETCH		SD-017-07 VETCH	NPL	Khajura, Banke, Mid-Western			Vicia	sativa	L.	subsp. nigra	(L.) Ehrh.	Vicia sativa	Vicia sativa subsp. nigra	Vetch	Gene Pool	Primary
NPL-SD-017-06 VETCH		SD-017-06 VETCH	NPL	Mainapokhar-5, Bardiya, Mid-Western	81.46	28.18	Vicia	sativa	L.	subsp. nigra	(L.) Ehrh.	Vicia sativa	Vicia sativa subsp. nigra	Vetch	Gene Pool	Primary
NPL-SD-017-06 GRASSPEA		SD-017-06 GRASSPEA	NPL	Sitapur-4, Banke, Mid-Western	81.52	28.1	Lathyrus	aphaca	L.			Lathyrus aphaca	Lathyrus aphaca	Grass pea	Same genus	Same genus
NPL-SD-017-05 VETCH		SD-017-05 VETCH	NPL	Sitapur-4, Banke, Mid-Western	81.52	28.1	Vicia	sativa	L.	subsp. nigra	(L.) Ehrh.	Vicia sativa	Vicia sativa subsp. nigra	Vetch	Gene Pool	Primary
NPL-SD-017-04 VETCH		SD-017-04 VETCH	NPL	Kohalpur-2, Banke, Mid-Western	81.67	28.2	Vicia	sativa	L.	subsp. nigra	(L.) Ehrh.	Vicia sativa	Vicia sativa subsp. nigra	Vetch	Gene Pool	Primary
NPL-SD-017-04 GRASSPEA		SD-017-04 GRASSPEA	NPL	Kohalpur-2, Banke, Mid-Western	81.67	28.2	Lathyrus	aphaca	L.			Lathyrus aphaca	Lathyrus aphaca	Grass pea	Same genus	Same genus
NPL-SD-017-02 GRASSPEA		SD-017-02 GRASSPEA	NPL	Mainapokhar-5, Bardiya, Mid-Western	81.46	28.18	Lathyrus	aphaca	L.			Lathyrus aphaca	Lathyrus aphaca	Grass pea	Same genus	Same genus
NPL-SD-017-01GRASSPEA		SD-017-01GRASSPEA	NPL	Sitapur-4, Banke, Mid-Western	81.52	28.1	Lathyrus	aphaca	L.			Lathyrus aphaca	Lathyrus aphaca	Grass pea	Same genus	Same genus
NPL-SD-017-01 OAT		SD-017-01 OAT	NPL	Mainapokhar-5, Bardiya, Mid-Western	81.46	28.18	Avena	fatua	L.			Avena fatua	Avena fatua	Oat	Gene Pool	Primary
NPL-SD-016-1 RICE		SD-016-1 RICE	NPL	Amlekhganj, Parasa Wildlife Conservation area, Bara	85.172	27.411	Oryza	rufipogon	Griff.			Oryza rufipogon	Oryza rufipogon	Rice	Gene pool	Primary
NPL-SB-017-11 VETCH		SB-017-11 VETCH	NPL	Kimugaun, Dailekh, Mid-Western (Inside HRS, Dailekh of NARC)	81.72	28.84	Vicia	hirsuta	(L.) Gray			Vicia hirsuta	Vicia hirsuta	Vetch	Same genus	Same genus
NPL-SB-017-10 VETCH		SB-017-10 VETCH	NPL	Kalbhairab VDC-3, Lamtu, Dailekh, Mid-Western	81.64	28.81	Vicia	hirsuta	(L.) Gray			Vicia hirsuta	Vicia hirsuta	Vetch	Same genus	Same genus
NPL-SB-017-02 VETCH		SB-017-02 VETCH	NPL	Kimugaun (HRS,Dailekh), Dailekh	81.72	28.06	Vicia	sativa	(L.) Ehrh.			Vicia sativa	Vicia sativa	Vetch	Gene Pool	Primary
NPL-SB-017-01 VETCH		SB-017-01 VETCH	NPL	Kalbhairab VDC-3, Lamtu, Dailekh	81.64	28.1	Vicia	sativa	(L.) Ehrh.			Vicia sativa	Vicia sativa	Vetch	Gene Pool	Primary
NPL-RT-16-01 EGG PLANT		RT-16-01 EGG PLANT	NPL	Mahadevsthan VDC-5, Kunta Besi, Kavreplanchowk	85.681	27.843	Solanum	virginianum	L.			Solanum virginianum	Solanum virginianum	Eggplant	Gene pool	Tertiary
NPL-KA-018-02 EGGPLANT		KA-018-02 EGGPLANT	NPL	Gavuda Municipalityward-4, Jayanagar, Rautahat	85.31	26.91	Solanum	torvum	Sw.			Solanum torvum	Solanum torvum	Eggplant	Gene pool	Tertiary
NPL-GSM-016-01 EGG PLANT		GSM-016-01 EGG PLANT	NPL	Siddapur VDC-1, Gailek, Baitadi, Far Western Region	80.813	29.448	Solanum	sp.				Solanum sp.	Solanum sp.	Eggplant	Same genus	Same genus
NPL-GS-16-04 EGG PLANT		GS-16-04 EGG PLANT	NPL	Dalchoki VDC-6, Ghotvanganj, Lalitpur	85.541	27.632	Solanum	virginianum	L.			Solanum virginianum	Solanum virginianum	Eggplant	Gene pool	Tertiary
NPL-GS-16-01 EGG PLANT		GS-16-01 EGG PLANT	NPL	Lumle VDC-4, Kaski	83.8	28.283	Solanum	virginianum	L.			Solanum virginianum	Solanum virginianum	Eggplant	Gene pool	Tertiary
NPL-GS-017-07BANANA		GS-017-07BANANA	NPL	Rapti Municipality, Korak (Dobate, Sikrebang), Chitwan	85.6694	27.7825	Musa	sp.				Musa sp.	Musa sp.	Banana	Gene pool	Same genus
NPL-GS-017-06BANANA		GS-017-06BANANA	NPL	Rapti Municipality, Korak (Dobate, Sikrebang), Chitwan	84.6694	27.7825	Musa	sp.				Musa sp.	Musa sp.	Banana	Gene pool	Same genus
NPL-GS-017-05BANANA		GS-017-05BANANA	NPL	Pashupatinagar-4, Bagbire, Illam			Musa	sp.				Musa sp.	Musa sp.	Banana	Gene pool	Same genus
NPL-GS-017-04CARROT		GS-017-04CARROT	NPL	Khumaltar-15, Lalitpur (Near Dairy Development Centre)	85.441	27.654	Daucus	carota	L.			Daucus carota	Daucus carota	Carrot	Gene Pool	Primary
NPL-GS-017-03 FM		GS-017-03 FM	NPL		80.167	29.087	Eleusine	indica	(L.) Gaertn.			Eleusine indica	Eleusine indica	Finger millet	Gene Pool	Primary
NPL-GS-017-01EP		GS-017-01EP	NPL		80.167	29.087	Solanum	virginianum	L.			Solanum virginianum	Solanum virginianum	Eggplant	Gene pool	Tertiary
NPL-GS-016-04 SWEET POTATO		GS-016-04 SWEET POTATO	NPL	Pokhara sub-metropolitian city-6, Phewa lake, Kaski	83.567	28.466	Ipomoea	cairica	(L.) Sweet			Ipomoea cairica	Ipomoea cairica	Sweetpotato	Same genus	Same genus
NPL-GS-016-02 WB		GS-016-02 WB	NPL		83.783	27.947	Ensete	superbum	(Roxb.) Cheesman			Ensete superbum	Ensete superbum	Banana	Taxon Group	Same genus
NPL-GS-016-02 SP		GS-016-02 SP	NPL		83.567	28.466	Ipomoea	cairica	(L.) Sweet			Ipomoea cairica	Ipomoea cairica	Sweetpotato	Same genus	Same genus
NPL-GS-016-01 PEARL MILLET		GS-016-01 PEARL MILLET	NPL	Beni Municipality-9, Galeshwordham, Ghatang, Myagdi	81.774	28.491	Cenchrus	orientalis	Rich.			Cenchrus orientalis	Cenchrus orientalis	Pearl millet	Gene Pool	Tertiary
NPL-GS-016-01 EGG PLANT		GS-016-01 EGG PLANT	NPL	Narayan municipality -7, Kimugaun, Dailekh (Inside HRS of NARC)	81.809	29.066	Solanum	sp.				Solanum sp.	Solanum sp.	Eggplant	Same genus	Same genus
NPL-GS-016-01 ALFALFA		GS-016-01 ALFALFA	NPL	Kagbeni-8, Mustang (1500 m from Kagggeni market)	83.818	28.924	Medicago	sativa	(L.) Arcang	subsp. falcata	(L.) Arcang.	Medicago sativa	Medicago sativa subsp. falcata	Alfalfa	Gene Pool	Primary
NPL-G-017-20 EGG PLANT		G-017-20 EGG PLANT	NPL	Bansagadhi-3, Bardiya	81.5531	28.2282	Solanum	virginianum	L.			Solanum virginianum	Solanum virginianum	Eggplant	Gene pool	Tertiary
NPL-G-017-16 VETCH		G-017-16 VETCH	NPL	Koldanda VDC-1, Chindepani, Illam, Eastern region			Vicia	sp.				Vicia sp.	Vicia sp.	Vetch	Same genus	Same genus
NPL-G-017-15 VETCH		G-017-15 VETCH	NPL	Illam-10, Godak, Illam, Eastern region			Vicia	sativa	(L.) Ehrh.			Vicia sativa	Vicia sativa	Vetch	Gene Pool	Primary
NPL-G-017-14 VETCH		G-017-14 VETCH	NPL	Suryodaya-1, Aathaghare, Illam, Eastern region			Vicia	sativa	(L.) Ehrh.			Vicia sativa	Vicia sativa	Vetch	Gene Pool	Primary
NPL-G-017-10 EGG PLANT		G-017-10 EGG PLANT	NPL	Kirtipur Munucipality-4, Chovar, Lalitpur	85.2756	27.7922	Solanum	americanum	Mill.			Solanum americanum	Solanum americanum	Eggplant	Same genus	Same genus
NPL-G-017-04BANANA		G-017-04BANANA	NPL	Koldanda VDC-1, Chindepani, Illam, Eastern region			Musa	balbisiana	Colla			Musa balbisiana	Musa balbisiana	Banana	Gene pool	Primary
NPL-G-017-03BANANA		G-017-03BANANA	NPL	Suryodaya-1, Aathaghare, Illam, Eastern region			Musa	balbisiana	Colla			Musa balbisiana	Musa balbisiana	Banana	Gene pool	Primary
NPL-G-017-02 PIGEONPEA		G-017-02 PIGEONPEA	NPL	Kalbhairab VDC-3, Lamtu, Dailekh	81.64	28.81	Cajanus	scarabaeoides	(L.) Thouars			Cajanus scarabaeoides	Cajanus scarabaeoides	Pigeon pea	Gene Pool	Secondary
NPL-G-017- 08 EGG PLANT		G-017- 08 EGG PLANT	NPL	Kirtipur Munucipality-7, Chovar, Kathmandu	85.5236	27.8036	Solanum	americanum	Mill.			Solanum americanum	Solanum americanum	Eggplant	Same genus	Same genus
NPL-G-016-06 WR		G-016-06 WR	NPL		84.175	28.412	Oryza	rufipogon	Griff.			Oryza rufipogon	Oryza rufipogon	Rice	Gene pool	Primary
NPL-G-016-03 WR		G-016-03 WR	NPL		81.926	28.18	Oryza	rufipogon	Griff.			Oryza rufipogon	Oryza rufipogon	Rice	Gene pool	Primary
NPL-G-016-03 SP		G-016-03 SP	NPL		81.802	28.23	Ipomoea	cairica	(L.) Sweet			Ipomoea cairica	Ipomoea cairica	Sweetpotato	Same genus	Same genus
NPL-G-016-02 FM		G-016-02 FM	NPL		81.809	29.066	Eleusine	indica	(L.) Gaertn.			Eleusine indica	Eleusine indica	Finger millet	Gene Pool	Primary
NPL-G-016-01 EGG PLANT		G-016-01 EGG PLANT	NPL	Narayan municipality -7, Kimugaun, Dailekh (Inside HRS of NARC)	81.809	29.066	Solanum	sp.				Solanum sp.	Solanum sp.	Eggplant	Same genus	Same genus
NPL-DS-2016-01 COWPEA		DS-2016-01 COWPEA	NPL	near Phaltude, Doti, Far Western	80.754	29.16	Vigna	nepalensis	Tateishi & Maxted			Vigna nepalensis	Vigna nepalensis	Cowpea	Same genus	Same genus
NPL-DS-16-01 EGG PLANT		DS-16-01 EGG PLANT	NPL	Lumle VDC-6, Dhikurpokhari, Kaski	83.997	28.3788	Solanum	virginianum	L.			Solanum virginianum	Solanum virginianum	Eggplant	Gene pool	Tertiary
NPL-DS-018-07 OAT		DS-018-07 OAT	NPL	Bheem Datta Municipalty-14, Naya Basti, Kanchanpur	80.15	28.94	Avena	fatua	L.			Avena fatua	Avena fatua	Oat	Gene Pool	Primary
NPL-DS-018-06 EGGPLANT		DS-018-06 EGGPLANT	NPL	Bheem Datta Municipalty-16, Parkhedi, Khanchanpur (Buffer zone area)	80.15	28.94	Solanum	torvum	Sw.			Solanum torvum	Solanum torvum	Eggplant	Gene pool	Tertiary
NPL-DS-018-05 EGGPLANT		DS-018-05 EGGPLANT	NPL	Bheem Datta Municipalty-14, Piperiya, Kanchanpur	80.12	28.92	Solanum	virginianum	L.			Solanum virginianum	Solanum virginianum	Eggplant	Gene pool	Tertiary
NPL-DS-018-04 VETCH		DS-018-04 VETCH	NPL	Bheem Datta Municipalty-14,	80.15	28.94	Vicia	hirsuta	(L.) Gray			Vicia hirsuta	Vicia hirsuta	Vetch	Same genus	Same genus
NPL-DS-018-03 VETCH		DS-018-03 VETCH	NPL	Bheem Datta Municipalty-14, Naya Basti, Kanchanpur	80.15	28.94	Vicia	sativa	L.	subsp. nigra	(L.) Ehrh.	Vicia sativa	Vicia sativa subsp. nigra	Vetch	Gene Pool	Primary
NPL-DS-018-01 OAT		DS-018-01 OAT	NPL	Nalinchown, Lalitpur	85.46	27.65	Avena	fatua	L.			Avena fatua	Avena fatua	Oat	Gene Pool	Primary
NPL-DS-017-23EGG PLANT		DS-017-23EGG PLANT	NPL	Lumbini, Kapilbastu (Near Thai Gumba)	83.4486	27.7397	Solanum	torvum	Sw.			Solanum torvum	Solanum torvum	Eggplant	Gene pool	Tertiary
NPL-DS-017-22 EGG PLANT		DS-017-22 EGG PLANT	NPL	Lumbini, Khanti Jwala, Kapilbastu	83.4675	27.5994	Solanum	torvum	Sw.			Solanum torvum	Solanum torvum	Eggplant	Gene pool	Tertiary
NPL-DS-017-18 EGG PLANT		DS-017-18 EGG PLANT	NPL	Pravesh-11, Prabesh Tal, Palpa	83.6675	27.9689	Solanum	torvum	Sw.			Solanum torvum	Solanum torvum	Eggplant	Gene pool	Tertiary
NPL-DS-017-16 RICE		DS-017-16 RICE	NPL	Nandan Tal, Chitwan National Park, Chitwan	84.4742	27.5494	Oryza	officinalis	Wall. ex Watt			Oryza officinalis	Oryza officinalis	Rice	Gene pool	Secondary
NPL-DS-017-14 RICE		DS-017-14 RICE	NPL	Gotjihawa-1, Dangri, Kapilbastu	83.2231	27.5853	Oryza	nivara	S.D. Sharma & Shastry			Oryza nivara	Oryza nivara	Rice	Gene pool	Primary
NPL-DS-017-13 RICE		DS-017-13 RICE	NPL	Dohani, Kapilbastu	83.2569	27.5608	Oryza	nivara	S.D. Sharma & Shastry			Oryza nivara	Oryza nivara	Rice	Gene pool	Primary
NPL-DS-017-12 RICE		DS-017-12 RICE	NPL	Koilehawa, Bhairahawa	83.3133	27.6131	Oryza	nivara	S.D. Sharma & Shastry			Oryza nivara	Oryza nivara	Rice	Gene pool	Primary
NPL-DS-017-11 RICE		DS-017-11 RICE	NPL	Ravawapur, Chandani Chowk, Bhairahawa	83.5608	27.5708	Oryza	nivara	S.D. Sharma & Shastry			Oryza nivara	Oryza nivara	Rice	Gene pool	Primary
NPL-DS-017-02 COWPEA		DS-017-02 COWPEA	NPL	Chitwan National Park (On the way to Nandan Tal)	84.4742	27.5494	Vigna	nepalensis	Tateishi & Maxted			Vigna nepalensis	Vigna nepalensis	Cowpea	Same genus	Same genus
NPL-DS-016-04 WR		DS-016-04 WR	NPL		83.868	27.618	Oryza	rufipogon	Griff.			Oryza rufipogon	Oryza rufipogon	Rice	Gene pool	Primary
NPL-DS-016-01 SP		DS-016-01 SP	NPL		85.425	27.732	Ipomoea	cairica	(L.) Sweet			Ipomoea cairica	Ipomoea cairica	Sweetpotato	Same genus	Same genus
NPL-DS-016-01 PIGEON PEA		DS-016-01 PIGEON PEA	NPL	Bansgadhi-3, Banmuduwa, Bardiya, Bheri, Mid-Western region	81.793	28.365	Cajanus	scarabaeoides	(L.) Thouars			Cajanus scarabaeoides	Cajanus scarabaeoides	Pigeon pea	Gene Pool	Secondary
NPL-DS-016-01 EGG PLANT		DS-016-01 EGG PLANT	NPL	Tansen-11, Pravesh Tal, Palpa	83.868	27.618	Solanum	torvum	Sw.			Solanum torvum	Solanum torvum	Eggplant	Gene pool	Tertiary
NPL-DG-016-08WR		DG-016-08WR	NPL		81.581	28.263	Oryza	rufipogon	Griff.			Oryza rufipogon	Oryza rufipogon	Rice	Gene pool	Primary
NPL-DG-016-07 WR		DG-016-07 WR	NPL		81.619	28.484	Oryza	meyeriana	(Zoll. & Moritzi) Baill.			Oryza meyeriana	Oryza meyeriana	Rice	Gene pool	Tertiary
NPL-DG-016-05 WR		DG-016-05 WR	NPL		81.699	28.25	Oryza	rufipogon	Griff.			Oryza rufipogon	Oryza rufipogon	Rice	Gene pool	Primary
NPL-DG-016-02 WR		DG-016-02 WR	NPL		81.581	28.263	Oryza	rufipogon	Griff.			Oryza rufipogon	Oryza rufipogon	Rice	Gene pool	Primary
NPL-DG-016-01 WR		DG-016-01 WR	NPL		81.668	28.426	Oryza	rufipogon	Griff.			Oryza rufipogon	Oryza rufipogon	Rice	Gene pool	Primary
NPL-DG-016-01 PP		DG-016-01 PP	NPL		81.793	28.365	Cajanus	scarabaeoides	(L.) Thouars			Cajanus scarabaeoides	Cajanus scarabaeoides	Pigeon pea	Gene Pool	Secondary
NPL-DG-016-01 FM		DG-016-01 FM	NPL		81.793	28.365	Eleusine	indica	(L.) Gaertn.			Eleusine indica	Eleusine indica	Finger millet	Gene Pool	Primary
NPL-D-017-19 EGG PLANT		D-017-19 EGG PLANT	NPL	Rapti Municipality, Korak, Chitwan	85.6519	27.7825	Solanum	torvum	Sw.			Solanum torvum	Solanum torvum	Eggplant	Gene pool	Tertiary
NPL-D-017-16 EGG PLANT		D-017-16 EGG PLANT	NPL	Bansagadhi-3, Duruwa Khola, Bardiya	81.5531	28.2282	Solanum	virginianum	L.			Solanum virginianum	Solanum virginianum	Eggplant	Gene pool	Tertiary
NPL-BM-017-04 APPLE		BM-017-04 APPLE	NPL	Chandannath-8, Jautbhid, Jumla (Inside cave (odar))	82.14	29.31	Malus	sikkimensis	(Wenz)			Malus sikkimensis	Malus sikkimensis	Apple	Gene Pool	Secondary
NPL-BM-017-03 APPLE		BM-017-03 APPLE	NPL	Chandannath-7, Chinlne Bhid, Jumla	82.14	29.31	Malus	baccata	(L.) Borkh.			Malus baccata	Malus baccata	Apple	Gene Pool	Secondary
NPL-AG-017-21 EGG PLANT		AG-017-21 EGG PLANT	NPL	Pokhara sub-metropolitian city-5, Malepatan, Kaski	84.0889	28.2356	Solanum	torvum	Sw.			Solanum torvum	Solanum torvum	Eggplant	Gene pool	Tertiary
NPL-AG-017-14 EGG PLANT		AG-017-14 EGG PLANT	NPL	Galeswar, Myagdi (On the way of Mustang district)	83.8044	28.6386	Solanum	virginianum	L.			Solanum virginianum	Solanum virginianum	Eggplant	Gene pool	Tertiary
NPL-AG-017-13 EGG PLANT		AG-017-13 EGG PLANT	NPL	Pokhara sub-metropolitian city-5, Malepatan, Kaski	84.0889	28.2356	Solanum	sp.				Solanum sp.	Solanum sp.	Eggplant	Same genus	Same genus
NPL-AG-017-12 EGG PLANT		AG-017-12 EGG PLANT	NPL	Pokhara sub-metropolitian city-5, Malepatan, Kaski	84.0889	28.2356	Solanum	sp.				Solanum sp.	Solanum sp.	Eggplant	Same genus	Same genus
NPL-AG-017-02 APPLE		AG-017-02 APPLE	NPL	Gharapjhong-5, Thimi, Mustang	83.8806	28.9628	Malus	sikkimensis	(Wenz)			Malus sikkimensis	Malus sikkimensis	Apple	Gene Pool	Secondary
NPL-AG-017- 11 EGG PLANT		AG-017- 11 EGG PLANT	NPL	Pokhara sub-metropolitian city-5, Malepatan, Kaski	84.0889	28.2356	Solanum	torvum	Sw.			Solanum torvum	Solanum torvum	Eggplant	Gene pool	Tertiary
NPL-AG-017- 05Alfalfa		AG-017- 05Alfalfa	NPL	Gharpajhong-2, Chhairo, Mustang	83.8986	28.7697	Medicago	sativa	(L.) Arcang	subsp. falcata	(L.) Arcang.	Medicago sativa	Medicago sativa subsp. falcata	Alfalfa	Gene Pool	Primary
NPL-AG-017- 04Alfalfa		AG-017- 04Alfalfa	NPL	Gharpajhong-1, Chhairo, Mustang	83.8983	28.7697	Medicago	sativa	(L.) Arcang	subsp. falcata	(L.) Arcang.	Medicago sativa	Medicago sativa subsp. falcata	Alfalfa	Gene Pool	Primary
NPL-AG-017- 03 Alfalfa		AG-017- 03 Alfalfa	NPL	Gharpajhong-1, Thini, Mustang	83.8806	28.9628	Medicago	sativa	(L.) Arcang	subsp. falcata	(L.) Arcang.	Medicago sativa	Medicago sativa subsp. falcata	Alfalfa	Gene Pool	Primary
NPL-AG-017- 02 Alfalfa		AG-017- 02 Alfalfa	NPL	Kagbeni-8, Kagbeni, Mustang	83.7778	28.9267	Medicago	sativa	(L.) Arcang	subsp. falcata	(L.) Arcang.	Medicago sativa	Medicago sativa subsp. falcata	Alfalfa	Gene Pool	Primary
NPL- DS-016-01 BANANA		DS-016-01 BANANA	NPL	Marsang VDC-4, Thade, Palpa	83.603	27.778	Ensete	superbum	(Roxb.) Cheesman			Ensete superbum	Ensete superbum	Banana	Taxon Group	Same genus
NGA-NGTO010		NGTO010	NGA		5.63	6.96233	Solanum	anguivi	Lam.			Solanum anguivi	Solanum anguivi	Eggplant	Gene pool	Tertiary
NGA-NGT0206	NGB08444	NGT0206	NGA		6.05942	9.07853	Vigna	unguiculata	(L.) Walp.	subsp. baoulensis	(A. Chev.) Pasquet	Vigna unguiculata	Vigna unguiculata subsp. baoulensis	Cowpea	Gene Pool	Primary
NGA-NGT0205	NGB08443	NGT0205	NGA		6.07167	9.07417	Vigna	unguiculata	(L.) Walp.	subsp. baoulensis	(A. Chev.) Pasquet	Vigna unguiculata	Vigna unguiculata subsp. baoulensis	Cowpea	Gene Pool	Primary
NGA-NGT0204	NGB08442	NGT0204	NGA		11.1463	9.73506	Eleusine	coracana	(L.) Gaertn.			Eleusine coracana	Eleusine coracana	Finger millet	Gene Pool	Primary
NGA-NGT0203	NGB08441	NGT0203	NGA		11.2049	9.60333	Eleusine	coracana	(L.) Gaertn.			Eleusine coracana	Eleusine coracana	Finger millet	Gene Pool	Primary
NGA-NGT0202	NGB08440	NGT0202	NGA		10.9846	9.89764	Eleusine	coracana	(L.) Gaertn.			Eleusine coracana	Eleusine coracana	Finger millet	Gene Pool	Primary
NGA-NGT0201	NGB08439	NGT0201	NGA		11.6959	9.25794	Sorghum	purpureosericeum	(A.Rich.) Schweinf. & Aschers			Sorghum purpureosericeum	Sorghum purpureosericeum	Sorghum	Gene pool	Tertiary
NGA-NGT0200	NGB08438	NGT0200	NGA		4.88486	7.54375	Vigna	unguiculata	(L.) Walp.	subsp. baoulensis	(A. Chev.) Pasquet	Vigna unguiculata	Vigna unguiculata subsp. baoulensis	Cowpea	Gene Pool	Primary
NGA-NGT0199	NGB08437	NGT0199	NGA		9.24683	7.12806	Vigna	unguiculata	(L.) Walp.	subsp. baoulensis	(A. Chev.) Pasquet	Vigna unguiculata	Vigna unguiculata subsp. baoulensis	Cowpea	Gene Pool	Primary
NGA-NGT0198		NGT0198	NGA	Benue State, Buruku LGA, Che Andohol village 10km to Victory Nursery and primary school	9.24548	7.12806	Vigna	subterranea	(L.) Verdc.	var. spontanea	(Harms) Pasquet	Vigna subterranea	Vigna subterranea var. spontanea	Bambara groundnut	Gene Pool	Primary
NGA-NGT0197	NGB08435	NGT0197	NGA		11.0808	7.09214	Vigna	subterranea	(L.) Verdc.	var. spontanea	(Harms) Pasquet	Vigna subterranea	Vigna subterranea var. spontanea	Bambara groundnut	Gene Pool	Primary
NGA-NGT0196	NGB08434	NGT0196	NGA		11.1291	7.08494	Eleusine	coracana	Kenn.-O'Byrne	subsp. africana	(Kenn.-O'Byrne) Hilu & de Wet	Eleusine coracana	Eleusine coracana subsp. africana	Finger millet	Gene Pool	Primary
NGA-NGT0195	NGB08433	NGT0195	NGA		11.1426	7.08767	Solanum	anguivi	Lam.			Solanum anguivi	Solanum anguivi	Eggplant	Gene pool	Tertiary
NGA-NGT0194	NGB08432	NGT0194	NGA		11.1426	7.08775	Solanum	cerasiferum	Dunal			Solanum cerasiferum	Solanum cerasiferum	Eggplant	Gene pool	Secondary
NGA-NGT0193	NGB08431	NGT0193	NGA		11.0623	7.07306	Vigna	subterranea	(L.) Verdc.	var. spontanea	(Harms) Pasquet	Vigna subterranea	Vigna subterranea var. spontanea	Bambara groundnut	Gene Pool	Primary
NGA-NGT0192	NGB08430	NGT0192	NGA		9.50092	7.19322	Vigna	subterranea	(L.) Verdc.	var. spontanea	(Harms) Pasquet	Vigna subterranea	Vigna subterranea var. spontanea	Bambara groundnut	Gene Pool	Primary
NGA-NGT0191	NGB08429	NGT0191	NGA		6.05786	9.07578	Vigna	unguiculata	(L.) Walp.	subsp. baoulensis	(A. Chev.) Pasquet	Vigna unguiculata	Vigna unguiculata subsp. baoulensis	Cowpea	Gene Pool	Primary
NGA-NGT0190	NGB08428	NGT0190	NGA		6.18525	9.02858	Vigna	subterranea	(L.) Verdc.	var. spontanea	(Harms) Pasquet	Vigna subterranea	Vigna subterranea var. spontanea	Bambara groundnut	Gene Pool	Primary
NGA-NGT0189	NGB08427	NGT0189	NGA		6.18828	9.02025	Vigna	subterranea	(L.) Verdc.	var. spontanea	(Harms) Pasquet	Vigna subterranea	Vigna subterranea var. spontanea	Bambara groundnut	Gene Pool	Primary
NGA-NGT0188	NGB08426	NGT0188	NGA		6.18825	9.02367	Vigna	subterranea	(L.) Verdc.	var. spontanea	(Harms) Pasquet	Vigna subterranea	Vigna subterranea var. spontanea	Bambara groundnut	Gene Pool	Primary
NGA-NGT0187	NGB08425	NGT0187	NGA		6.06231	9.07825	Eleusine	coracana	(L.) Gaertn.			Eleusine coracana	Eleusine coracana	Finger millet	Gene Pool	Primary
NGA-NGT0186	NGB08424	NGT0186	NGA		6.05942	9.07844	Vigna	unguiculata	(L.) Walp.	subsp. baoulensis	(A. Chev.) Pasquet	Vigna unguiculata	Vigna unguiculata subsp. baoulensis	Cowpea	Gene Pool	Primary
NGA-NGT0185		NGT0185	NGA	Ekiti State, Oye LGA, Ago Ibira	5.61467	7.83472	Vigna	unguiculata	(L.) Walp.	subsp. baoulensis	(A. Chev.) Pasquet	Vigna unguiculata	Vigna unguiculata subsp. baoulensis	Cowpea	Gene Pool	Primary
NGA-NGT0184	NGB08422	NGT0184	NGA		6.78972	7.97611	Cenchrus	polystachios	(L.) Morrone	subsp. polystachios		Cenchrus polystachios	Cenchrus polystachios subsp. polystachios	Pearl millet	Gene Pool	Tertiary
NGA-NGT0183	NGB08421	NGT0183	NGA		6.49056	12.3103	Cenchrus	polystachios	(L.) Morrone	subsp. polystachios		Cenchrus polystachios	Cenchrus polystachios subsp. polystachios	Pearl millet	Gene Pool	Tertiary
NGA-NGT0182	NGB08420	NGT0182	NGA		4.65694	12.91	Cenchrus	americanus	(L.) Morrone			Cenchrus americanus	Cenchrus americanus	Pearl millet	Gene Pool	Tertiary
NGA-NGT0181	NGB08419	NGT0181	NGA		4.01111	12.6814	Vigna	subterranea	(L.) Verdc.	var. spontanea	(Harms) Pasquet	Vigna subterranea	Vigna subterranea var. spontanea	Bambara groundnut	Gene Pool	Primary
NGA-NGT0180	NGB08418	NGT0180	NGA		4.00889	12.6769	Vigna	subterranea	(L.) Verdc.	var. spontanea	(Harms) Pasquet	Vigna subterranea	Vigna subterranea var. spontanea	Bambara groundnut	Gene Pool	Primary
NGA-NGT0179	NGB08417	NGT0179	NGA		4.00417	12.6778	Vigna	subterranea	(L.) Verdc.	var. spontanea	(Harms) Pasquet	Vigna subterranea	Vigna subterranea var. spontanea	Bambara groundnut	Gene Pool	Primary
NGA-NGT0178	NGB08416	NGT0178	NGA		4.00861	12.6797	Vigna	subterranea	(L.) Verdc.	var. spontanea	(Harms) Pasquet	Vigna subterranea	Vigna subterranea var. spontanea	Bambara groundnut	Gene Pool	Primary
NGA-NGT0177	NGB08415	NGT0177	NGA		4.00583	12.6822	Vigna	subterranea	(L.) Verdc.	var. spontanea	(Harms) Pasquet	Vigna subterranea	Vigna subterranea var. spontanea	Bambara groundnut	Gene Pool	Primary
NGA-NGT0176	NGB08414	NGT0176	NGA		4.14139	12.71	Vigna	subterranea	(L.) Verdc.	var. spontanea	(Harms) Pasquet	Vigna subterranea	Vigna subterranea var. spontanea	Bambara groundnut	Gene Pool	Primary
NGA-NGT0175	NGB08413	NGT0175	NGA		4.27611	12.7753	Vigna	subterranea	(L.) Verdc.	var. spontanea	(Harms) Pasquet	Vigna subterranea	Vigna subterranea var. spontanea	Bambara groundnut	Gene Pool	Primary
NGA-NGT0174	NGB08412	NGT0174	NGA		4.01694	12.7106	Vigna	subterranea	(L.) Verdc.	var. spontanea	(Harms) Pasquet	Vigna subterranea	Vigna subterranea var. spontanea	Bambara groundnut	Gene Pool	Primary
NGA-NGT0173	NGB08411	NGT0173	NGA		3.85333	12.6094	Vigna	subterranea	(L.) Verdc.	var. spontanea	(Harms) Pasquet	Vigna subterranea	Vigna subterranea var. spontanea	Bambara groundnut	Gene Pool	Primary
NGA-NGT0172	NGB08410	NGT0172	NGA				Vigna	subterranea	(L.) Verdc.	var. spontanea	(Harms) Pasquet	Vigna subterranea	Vigna subterranea var. spontanea	Bambara groundnut	Gene Pool	Primary
NGA-NGT0171	NGB08409	NGT0171	NGA		4.4775	12.8453	Oryza	longistaminata	A.Chev. & Roehr.			Oryza longistaminata	Oryza longistaminata	Rice	Gene pool	Primary
NGA-NGT0170	NGB08408	NGT0170	NGA		4.4825	12.8511	Oryza	longistaminata	A.Chev. & Roehr.			Oryza longistaminata	Oryza longistaminata	Rice	Gene pool	Primary
NGA-NGT0169	NGB08407	NGT0169	NGA		4.47083	12.875	Oryza	barthii	A.Chev.			Oryza barthii	Oryza barthii	Rice	Gene pool	Primary
NGA-NGT0168	NGB08406	NGT0168	NGA		4.47222	12.8761	Oryza	barthii	A.Chev.			Oryza barthii	Oryza barthii	Rice	Gene pool	Primary
NGA-NGT0167	NGB08405	NGT0167	NGA		4.6525	12.9169	Oryza	longistaminata	A.Chev. & Roehr.			Oryza longistaminata	Oryza longistaminata	Rice	Gene pool	Primary
NGA-NGT0166	NGB08404	NGT0166	NGA		4.78611	13.0506	Oryza	barthii	A.Chev.			Oryza barthii	Oryza barthii	Rice	Gene pool	Primary
NGA-NGT0165	NGB08403	NGT0165	NGA		4.78611	13.0506	Oryza	longistaminata	A.Chev. & Roehr.			Oryza longistaminata	Oryza longistaminata	Rice	Gene pool	Primary
NGA-NGT0164	NGB08402	NGT0164	NGA		4.61839	12.8652	Oryza	barthii	A.Chev.			Oryza barthii	Oryza barthii	Rice	Gene pool	Primary
NGA-NGT0163	NGB08401	NGT0163	NGA		4.61839	12.8652	Oryza	longistaminata	A.Chev. & Roehr.			Oryza longistaminata	Oryza longistaminata	Rice	Gene pool	Primary
NGA-NGT0162	NGB08400	NGT0162	NGA		5.23778	13.1406	Cenchrus	polystachios	(L.) Morrone	subsp. polystachios		Cenchrus polystachios	Cenchrus polystachios subsp. polystachios	Pearl millet	Gene Pool	Tertiary
NGA-NGT0161	NGB08399	NGT0161	NGA		5.15028	10.5453	Cenchrus	polystachios	(L.) Morrone	subsp. polystachios		Cenchrus polystachios	Cenchrus polystachios subsp. polystachios	Pearl millet	Gene Pool	Tertiary
NGA-NGT0160	NGB08398	NGT0160	NGA		5.11083	9.39667	Cenchrus	polystachios	(L.) Morrone	subsp. polystachios		Cenchrus polystachios	Cenchrus polystachios subsp. polystachios	Pearl millet	Gene Pool	Tertiary
NGA-NGT0159	NGB08397	NGT0159	NGA		5.11	9.39528	Cenchrus	polystachios	(L.) Morrone	subsp. polystachios		Cenchrus polystachios	Cenchrus polystachios subsp. polystachios	Pearl millet	Gene Pool	Tertiary
NGA-NGT0158	NGB08396	NGT0158	NGA		5.10889	9.39528	Cenchrus	polystachios	(L.) Morrone	subsp. polystachios		Cenchrus polystachios	Cenchrus polystachios subsp. polystachios	Pearl millet	Gene Pool	Tertiary
NGA-NGT0157	NGB08395	NGT0157	NGA		4.23528	8.14472	Cenchrus	polystachios	(L.) Morrone	subsp. polystachios		Cenchrus polystachios	Cenchrus polystachios subsp. polystachios	Pearl millet	Gene Pool	Tertiary
NGA-NGT0156	NGB08394	NGT0156	NGA		4.15056	8.14611	Cenchrus	polystachios	(L.) Morrone	subsp. polystachios		Cenchrus polystachios	Cenchrus polystachios subsp. polystachios	Pearl millet	Gene Pool	Tertiary
NGA-NGT0155	NGB08393	NGT0155	NGA		4.19778	8.03944	Cenchrus	polystachios	(L.) Morrone	subsp. polystachios		Cenchrus polystachios	Cenchrus polystachios subsp. polystachios	Pearl millet	Gene Pool	Tertiary
NGA-NGT0154	NGB08392	NGT0154	NGA		4.20583	8.03722	Cenchrus	polystachios	(L.) Morrone	subsp. polystachios		Cenchrus polystachios	Cenchrus polystachios subsp. polystachios	Pearl millet	Gene Pool	Tertiary
NGA-NGT0153	NGB08391	NGT0153	NGA		7.08361	5.43722	Cenchrus	purpureus	Schumach.			Cenchrus purpureus	Cenchrus purpureus	Pearl millet	Gene Pool	Secondary
NGA-NGT0152	NGB08390	NGT0152	NGA		7.62222	5.54167	Cenchrus	polystachios	(L.) Morrone	subsp. polystachios		Cenchrus polystachios	Cenchrus polystachios subsp. polystachios	Pearl millet	Gene Pool	Tertiary
NGA-NGT0151	NGB08389	NGT0151	NGA		7.62167	5.67028	Cenchrus	polystachios	(L.) Morrone	subsp. polystachios		Cenchrus polystachios	Cenchrus polystachios subsp. polystachios	Pearl millet	Gene Pool	Tertiary
NGA-NGT0150	NGB08388	NGT0150	NGA		7.97611	7.43028	Solanum	anomalum	Thonn.			Solanum anomalum	Solanum anomalum	Eggplant	Gene pool	Tertiary
NGA-NGT0149	NGB08387	NGT0149	NGA		3.8375	7.42806	Solanum	anomalum	Thonn.			Solanum anomalum	Solanum anomalum	Eggplant	Gene pool	Tertiary
NGA-NGT0148	NGB08386	NGT0148	NGA		7.66222	5.32861	Solanum	anomalum	Thonn.			Solanum anomalum	Solanum anomalum	Eggplant	Gene pool	Tertiary
NGA-NGT0147	NGB08385	NGT0147	NGA		7.97028	5.18222	Solanum	anomalum	Thonn.			Solanum anomalum	Solanum anomalum	Eggplant	Gene pool	Tertiary
NGA-NGT0146	NGB08384	NGT0146	NGA		8.00056	5.13444	Solanum	anomalum	Thonn.			Solanum anomalum	Solanum anomalum	Eggplant	Gene pool	Tertiary
NGA-NGT0145	NGB08383	NGT0145	NGA		7.96583	5.08444	Solanum	anomalum	Thonn.			Solanum anomalum	Solanum anomalum	Eggplant	Gene pool	Tertiary
NGA-NGT0144	NGB08382	NGT0144	NGA		7.88111	5.07389	Solanum	anomalum	Thonn.			Solanum anomalum	Solanum anomalum	Eggplant	Gene pool	Tertiary
NGA-NGT0143	NGB08381	NGT0143	NGA		4.20728	7.54	Ipomoea	ochracea	(Lindl.) Sweet			Ipomoea ochracea	Ipomoea ochracea	Sweetpotato	Same genus	Same genus
NGA-NGT0142	NGB08380	NGT0142	NGA		5.14261	8.39333	Solanum	anomalum	Thonn.			Solanum anomalum	Solanum anomalum	Eggplant	Gene pool	Tertiary
NGA-NGT0141	NGB08379	NGT0141	NGA		5.04931	8.3395	Solanum	anomalum	Thonn.			Solanum anomalum	Solanum anomalum	Eggplant	Gene pool	Tertiary
NGA-NGT0140	NGB08378	NGT0140	NGA		6.48253	7.72714	Oryza	punctata	Kotschy ex Steud.			Oryza punctata	Oryza punctata	Rice	Gene pool	Secondary
NGA-NGT0139	NGB08377	NGT0139	NGA		5.14072	7.29681	Solanum	anomalum	Thonn.			Solanum anomalum	Solanum anomalum	Eggplant	Gene pool	Tertiary
NGA-NGT0138	NGB08376	NGT0138	NGA		5.19111	7.53064	Solanum	anomalum	Thonn.			Solanum anomalum	Solanum anomalum	Eggplant	Gene pool	Tertiary
NGA-NGT0137	NGB08375	NGT0137	NGA		4.50592	7.49675	Cenchrus	purpureus	Schumach.			Cenchrus purpureus	Cenchrus purpureus	Pearl millet	Gene Pool	Secondary
NGA-NGT0136	NGB08374	NGT0136	NGA		6.48253	7.72631	Cenchrus	polystachios	(L.) Morrone	subsp. polystachios		Cenchrus polystachios	Cenchrus polystachios subsp. polystachios	Pearl millet	Gene Pool	Tertiary
NGA-NGT0135	NGB08373	NGT0135	NGA		11.1183	7.27472	Eleusine	coracana	Kenn.-O'Byrne	subsp. africana	(Kenn.-O'Byrne) Hilu & de Wet	Eleusine coracana	Eleusine coracana subsp. africana	Finger millet	Gene Pool	Primary
NGA-NGT0134	NGB08372	NGT0134	NGA		11.239	6.70564	Eleusine	coracana	Kenn.-O'Byrne	subsp. africana	(Kenn.-O'Byrne) Hilu & de Wet	Eleusine coracana	Eleusine coracana subsp. africana	Finger millet	Gene Pool	Primary
NGA-NGT0133	NGB08371	NGT0133	NGA		11.2534	6.709	Cenchrus	polystachios	(L.) Morrone	subsp. polystachios		Cenchrus polystachios	Cenchrus polystachios subsp. polystachios	Pearl millet	Gene Pool	Tertiary
NGA-NGT0132	NGB08370	NGT0132	NGA		11.0839	7.12572	Solanum	anguivi	Lam.			Solanum anguivi	Solanum anguivi	Eggplant	Gene pool	Tertiary
NGA-NGT0131	NGB08369	NGT0131	NGA		11.0649	7.09467	Solanum	anomalum	Thonn.			Solanum anomalum	Solanum anomalum	Eggplant	Gene pool	Tertiary
NGA-NGT0130	NGB08368	NGT0130	NGA		11.0645	7.098	Solanum	anguivi	Lam.			Solanum anguivi	Solanum anguivi	Eggplant	Gene pool	Tertiary
NGA-NGT0129	NGB08367	NGT0129	NGA		11.0619	7.07297	Solanum	anguivi	Lam.			Solanum anguivi	Solanum anguivi	Eggplant	Gene pool	Tertiary
NGA-NGT0128	NGB08366	NGT0128	NGA		11.062	7.07239	Solanum	anguivi	Lam.			Solanum anguivi	Solanum anguivi	Eggplant	Gene pool	Tertiary
NGA-NGT0127	NGB08365	NGT0127	NGA		11.063	7.078	Solanum	cerasiferum	Dunal			Solanum cerasiferum	Solanum cerasiferum	Eggplant	Gene pool	Secondary
NGA-NGT0126	NGB08364	NGT0126	NGA		11.0728	7.08972	Solanum	cerasiferum	Dunal			Solanum cerasiferum	Solanum cerasiferum	Eggplant	Gene pool	Secondary
NGA-NGT0125	NGB08363	NGT0125	NGA		11.0727	7.08603	Solanum	cerasiferum	Dunal			Solanum cerasiferum	Solanum cerasiferum	Eggplant	Gene pool	Secondary
NGA-NGT0124	NGB08362	NGT0124	NGA		11.0695	7.08608	Solanum	cerasiferum	Dunal			Solanum cerasiferum	Solanum cerasiferum	Eggplant	Gene pool	Secondary
NGA-NGT0123	NGB08361	NGT0123	NGA		5.92636	7.83322	Eleusine	coracana	Kenn.-O'Byrne	subsp. africana	(Kenn.-O'Byrne) Hilu & de Wet	Eleusine coracana	Eleusine coracana subsp. africana	Finger millet	Gene Pool	Primary
NGA-NGT0122	NGB08360	NGT0122	NGA		5.43003	7.56725	Solanum	anomalum	Thonn.			Solanum anomalum	Solanum anomalum	Eggplant	Gene pool	Tertiary
NGA-NGT0121	NGB08359	NGT0121	NGA		5.804	7.52292	Vigna	unguiculata	(L.) Walp.	subsp. baoulensis	(A. Chev.) Pasquet	Vigna unguiculata	Vigna unguiculata subsp. baoulensis	Cowpea	Gene Pool	Primary
NGA-NGT0120		NGT0120	NGA	Imo State, Owerri North, Arun Agbala	7.08536	5.43722	Cenchrus	purpureus	Schumach.			Cenchrus purpureus	Cenchrus purpureus	Pearl millet	Gene Pool	Secondary
NGA-NGT0119	NGB08357	NGT0119	NGA		4.50056	12.7056	Oryza	punctata	Kotschy ex Steud.			Oryza punctata	Oryza punctata	Rice	Gene pool	Secondary
NGA-NGT0118		NGT0118	NGA	Sokoto State, Wamako LGA, Kwalkwalawa	5.2108	13.0897	Sorghum	bicolor	(Steud.) de Wet ex Wiersema & J. Dahlb.	subsp. bicolor		Sorghum bicolor	Sorghum bicolor subsp. bicolor	Sorghum	Gene pool	Primary
NGA-NGT0117	NGB08355	NGT0117	NGA		4.50592	7.49675	Cenchrus	purpureus	Schumach.			Cenchrus purpureus	Cenchrus purpureus	Pearl millet	Gene Pool	Secondary
NGA-NGT0116	NGB08354	NGT0116	NGA		5.21661	13.0782	Oryza	barthii	A.Chev.			Oryza barthii	Oryza barthii	Rice	Gene pool	Primary
NGA-NGT0115		NGT0115	NGA	Sokoto State, Wamako LGA, Kwalkwalawa	5.21105	13.0897	Oryza	longistaminata	A.Chev. & Roehr.			Oryza longistaminata	Oryza longistaminata	Rice	Gene pool	Primary
NGA-NGT0114	NGB08352	NGT0114	NGA		6.91728	4.90806	Solanum	anomalum	Thonn.			Solanum anomalum	Solanum anomalum	Eggplant	Gene pool	Tertiary
NGA-NGT0113	NGB08351	NGT0113	NGA		6.92353	4.90953	Solanum	macrocarpon	L.			Solanum macrocarpon	Solanum macrocarpon	Eggplant	Gene pool	Tertiary
NGA-NGT0112	NGB08350	NGT0112	NGA		7.92603	5.03869	Solanum	dasyphyllum	Schum. & Thonn.			Solanum dasyphyllum	Solanum dasyphyllum	Eggplant	Gene pool	Tertiary
NGA-NGT0111	NGB08349	NGT0111	NGA		7.86614	5.07294	Solanum	anomalum	Thonn.			Solanum anomalum	Solanum anomalum	Eggplant	Gene pool	Tertiary
NGA-NGT0110	NGB08348	NGT0110	NGA		7.881	5.06889	Solanum	macrocarpon	L.			Solanum macrocarpon	Solanum macrocarpon	Eggplant	Gene pool	Tertiary
NGA-NGT0109	NGB08347	NGT0109	NGA		6.44422	5.85608	Solanum	anomalum	Thonn.			Solanum anomalum	Solanum anomalum	Eggplant	Gene pool	Tertiary
NGA-NGT0108		NGT0108	NGA	Delta State, Aniucha south, Saint Marks Anglican Church	6.44691	6.23369	Solanum	anomalum	Thonn.			Solanum anomalum	Solanum anomalum	Eggplant	Gene pool	Tertiary
NGA-NGT0107		NGT0107	NGA	Delta State, Aniucha south, Saint Marks Anglican Church	6.44691	6.23369	Solanum	anomalum	Thonn.			Solanum anomalum	Solanum anomalum	Eggplant	Gene pool	Tertiary
NGA-NGT0106	NGB08344	NGT0106	NGA		5.62247	6.525	Solanum	dasyphyllum	Schum. & Thonn.			Solanum dasyphyllum	Solanum dasyphyllum	Eggplant	Gene pool	Tertiary
NGA-NGT0105	NGB08343	NGT0105	NGA		5.14044	7.29681	Solanum	anomalum	Thonn.			Solanum anomalum	Solanum anomalum	Eggplant	Gene pool	Tertiary
NGA-NGT0104	NGB08342	NGT0104	NGA		4.41461	7.46069	Vigna	unguiculata	(L.) Walp.	subsp. baoulensis	(A. Chev.) Pasquet	Vigna unguiculata	Vigna unguiculata subsp. baoulensis	Cowpea	Gene Pool	Primary
NGA-NGT0103	NGB08341	NGT0103	NGA		4.4145	7.47367	Ipomoea	ochracea	(Lindl.) Sweet			Ipomoea ochracea	Ipomoea ochracea	Sweetpotato	Same genus	Same genus
NGA-NGT0102	NGB08340	NGT0102	NGA		7.08558	5.43722	Cenchrus	purpureus	Schumach.			Cenchrus purpureus	Cenchrus purpureus	Pearl millet	Gene Pool	Secondary
NGA-NGT0101	NGB08339	NGT0101	NGA		7.06731	5.41117	Solanum	macrocarpon	L.			Solanum macrocarpon	Solanum macrocarpon	Eggplant	Gene pool	Tertiary
NGA-NGT0100	NGB08338	NGT0100	NGA		7.08136	5.41831	Solanum	macrocarpon	L.			Solanum macrocarpon	Solanum macrocarpon	Eggplant	Gene pool	Tertiary
NGA-NGT0099	NGB08337	NGT0099	NGA		6.92353	4.90886	Eleusine	indica	(L.) Gaertn.			Eleusine indica	Eleusine indica	Finger millet	Gene Pool	Primary
NGA-NGT0098	NGB08336	NGT0098	NGA		7.86853	5.05933	Solanum	cerasiferum	Dunal			Solanum cerasiferum	Solanum cerasiferum	Eggplant	Gene pool	Secondary
NGA-NGT0097	NGB08335	NGT0097	NGA		7.86658	5.07283	Solanum	macrocarpon	L.			Solanum macrocarpon	Solanum macrocarpon	Eggplant	Gene pool	Tertiary
NGA-NGT0096	NGB08334	NGT0096	NGA		7.86614	5.07294	Solanum	anomalum	Thonn.			Solanum anomalum	Solanum anomalum	Eggplant	Gene pool	Tertiary
NGA-NGT0095	NGB08333	NGT0095	NGA		7.88769	5.06478	Solanum	dasyphyllum	Schum. & Thonn.			Solanum dasyphyllum	Solanum dasyphyllum	Eggplant	Gene pool	Tertiary
NGA-NGT0094	NGB08332	NGT0094	NGA		7.91667	5.40856	Solanum	macrocarpon	L.			Solanum macrocarpon	Solanum macrocarpon	Eggplant	Gene pool	Tertiary
NGA-NGT0093	NGB08331	NGT0093	NGA		7.82747	5.62506	Solanum	macrocarpon	L.			Solanum macrocarpon	Solanum macrocarpon	Eggplant	Gene pool	Tertiary
NGA-NGT0092	NGB08330	NGT0092	NGA				Solanum	macrocarpon	L.			Solanum macrocarpon	Solanum macrocarpon	Eggplant	Gene pool	Tertiary
NGA-NGT0091	NGB08329	NGT0091	NGA		8.13519	6.0755	Solanum	macrocarpon	L.			Solanum macrocarpon	Solanum macrocarpon	Eggplant	Gene pool	Tertiary
NGA-NGT0090	NGB08328	NGT0090	NGA		6.44222	5.86472	Solanum	dasyphyllum	Schum. & Thonn.			Solanum dasyphyllum	Solanum dasyphyllum	Eggplant	Gene pool	Tertiary
NGA-NGT0089	NGB08327	NGT0089	NGA		6.27642	6.90797	Cenchrus	purpureus	Schumach.			Cenchrus purpureus	Cenchrus purpureus	Pearl millet	Gene Pool	Secondary
NGA-NGT0088	NGB08326	NGT0088	NGA		6.26861	6.88197	Eleusine	coracana	Kenn.-O'Byrne	subsp. africana	(Kenn.-O'Byrne) Hilu & de Wet	Eleusine coracana	Eleusine coracana subsp. africana	Finger millet	Gene Pool	Primary
NGA-NGT0087	NGB08325	NGT0087	NGA		10.0215	11.0507	Vigna	unguiculata	(L.) Walp.	subsp. baoulensis	(A. Chev.) Pasquet	Vigna unguiculata	Vigna unguiculata subsp. baoulensis	Cowpea	Gene Pool	Primary
NGA-NGT0086	NGB08324	NGT0086	NGA		9.94789	11.0784	Sorghum	bicolor	(L.) Moench			Sorghum bicolor	Sorghum bicolor	Sorghum	Gene pool	Primary
NGA-NGT0085	NGB08323	NGT0085	NGA		4.28778	12.7429	Cenchrus	americanus	(L.) Morrone			Cenchrus americanus	Cenchrus americanus	Pearl millet	Gene Pool	Tertiary
NGA-NGT0084	NGB08322	NGT0084	NGA		4.15814	12.7276	Cenchrus	americanus	(L.) Morrone			Cenchrus americanus	Cenchrus americanus	Pearl millet	Gene Pool	Tertiary
NGA-NGT0083	NGB08321	NGT0083	NGA		4.15842	12.7273	Cenchrus	americanus	(L.) Morrone			Cenchrus americanus	Cenchrus americanus	Pearl millet	Gene Pool	Tertiary
NGA-NGT0082	NGB08320	NGT0082	NGA		4.12256	12.6736	Cenchrus	americanus	(L.) Morrone			Cenchrus americanus	Cenchrus americanus	Pearl millet	Gene Pool	Tertiary
NGA-NGT0081	NGB08319	NGT0081	NGA		4.05542	12.6415	Cenchrus	americanus	(L.) Morrone			Cenchrus americanus	Cenchrus americanus	Pearl millet	Gene Pool	Tertiary
NGA-NGT0080	NGB08318	NGT0080	NGA		5.21661	13.0782	Oryza	barthii	A.Chev.			Oryza barthii	Oryza barthii	Rice	Gene pool	Primary
NGA-NGT0079	NGB08317	NGT0079	NGA		5.21172	13.0897	Sorghum	bicolor	(L.) Moench			Sorghum bicolor	Sorghum bicolor	Sorghum	Gene pool	Primary
NGA-NGT0078	NGB08316	NGT0078	NGA		9.46961	11.4729	Oryza	barthii	A.Chev.			Oryza barthii	Oryza barthii	Rice	Gene pool	Primary
NGA-NGT0077	NGB08315	NGT0077	NGA		5.22864	13.2927	Cenchrus	americanus	(L.) Morrone			Cenchrus americanus	Cenchrus americanus	Pearl millet	Gene Pool	Tertiary
NGA-NGT0076	NGB08314	NGT0076	NGA		5.22544	13.3123	Cenchrus	americanus	(L.) Morrone			Cenchrus americanus	Cenchrus americanus	Pearl millet	Gene Pool	Tertiary
NGA-NGT0075	NGB08313	NGT0075	NGA		5.22858	13.294	Cenchrus	americanus	(L.) Morrone			Cenchrus americanus	Cenchrus americanus	Pearl millet	Gene Pool	Tertiary
NGA-NGT0074	NGB08312	NGT0074	NGA		5.22597	13.3124	Cenchrus	americanus	(L.) Morrone			Cenchrus americanus	Cenchrus americanus	Pearl millet	Gene Pool	Tertiary
NGA-NGT0073	NGB08311	NGT0073	NGA		5.22622	13.3125	Cenchrus	americanus	(L.) Morrone			Cenchrus americanus	Cenchrus americanus	Pearl millet	Gene Pool	Tertiary
NGA-NGT0072	NGB08310	NGT0072	NGA		5.22594	13.3127	Cenchrus	americanus	(L.) Morrone			Cenchrus americanus	Cenchrus americanus	Pearl millet	Gene Pool	Tertiary
NGA-NGT0071	NGB08309	NGT0071	NGA		5.27222	13.2185	Sorghum	bicolor	(L.) Moench			Sorghum bicolor	Sorghum bicolor	Sorghum	Gene pool	Primary
NGA-NGT0070	NGB08308	NGT0070	NGA		4.61719	12.7206	Cenchrus	americanus	(L.) Morrone			Cenchrus americanus	Cenchrus americanus	Pearl millet	Gene Pool	Tertiary
NGA-NGT0069	NGB08307	NGT0069	NGA		4.51167	12.7056	Oryza	punctata	Kotschy ex Steud.			Oryza punctata	Oryza punctata	Rice	Gene pool	Secondary
NGA-NGT0068	NGB08306	NGT0068	NGA		4.63028	12.8639	Oryza	barthii	A.Chev.			Oryza barthii	Oryza barthii	Rice	Gene pool	Primary
NGA-NGT0067	NGB08305	NGT0067	NGA		4.62922	12.8652	Oryza	longistaminata	A.Chev. & Roehr.			Oryza longistaminata	Oryza longistaminata	Rice	Gene pool	Primary
NGA-NGT0066	NGB08304	NGT0066	NGA		4.63453	12.8558	Cenchrus	violaceus	(Lam.) Rich.			Cenchrus violaceus	Cenchrus violaceus	Pearl millet	Gene Pool	Tertiary
NGA-NGT0065	NGB08303	NGT0065	NGA		4.63458	12.8558	Cenchrus	violaceus	(Lam.) Rich.			Cenchrus violaceus	Cenchrus violaceus	Pearl millet	Gene Pool	Tertiary
NGA-NGT0064	NGB08302	NGT0064	NGA		3.16225	6.97144	Ipomoea	ochracea	(Lindl.) Sweet			Ipomoea ochracea	Ipomoea ochracea	Sweetpotato	Same genus	Same genus
NGA-NGT0063	NGB08301	NGT0063	NGA		4.067	7.34994	Vigna	unguiculata	(L.) Walp.	subsp. baoulensis	(A. Chev.) Pasquet	Vigna unguiculata	Vigna unguiculata subsp. baoulensis	Cowpea	Gene Pool	Primary
NGA-NGT0062	NGB08300	NGT0062	NGA		3.91739	7.65678	Cenchrus	purpureus	Schumach.			Cenchrus purpureus	Cenchrus purpureus	Pearl millet	Gene Pool	Secondary
NGA-NGT0061	NGB08299	NGT0061	NGA		3.92808	7.84544	Solanum	cerasiferum	Dunal			Solanum cerasiferum	Solanum cerasiferum	Eggplant	Gene pool	Secondary
NGA-NGT0060	NGB08298	NGT0060	NGA		5.08678	7.69339	Solanum	anomalum	Thonn.			Solanum anomalum	Solanum anomalum	Eggplant	Gene pool	Tertiary
NGA-NGT0059	NGB08297	NGT0059	NGA		5.35208	7.69092	Solanum	anomalum	Thonn.			Solanum anomalum	Solanum anomalum	Eggplant	Gene pool	Tertiary
NGA-NGT0058	NGB08296	NGT0058	NGA		5.83103	7.40664	Solanum	anomalum	Thonn.			Solanum anomalum	Solanum anomalum	Eggplant	Gene pool	Tertiary
NGA-NGT0057	NGB08295	NGT0057	NGA		5.83908	7.59697	Solanum	anomalum	Thonn.			Solanum anomalum	Solanum anomalum	Eggplant	Gene pool	Tertiary
NGA-NGT0056	NGB08294	NGT0056	NGA		5.10586	7.29642	Ipomoea	ochracea	(Lindl.) Sweet			Ipomoea ochracea	Ipomoea ochracea	Sweetpotato	Same genus	Same genus
NGA-NGT0055	NGB08293	NGT0055	NGA		5.19294	7.22431	Solanum	anomalum	Thonn.			Solanum anomalum	Solanum anomalum	Eggplant	Gene pool	Tertiary
NGA-NGT0054	NGB08292	NGT0054	NGA		8.38028	7.47492	Solanum	anguivi	Lam.			Solanum anguivi	Solanum anguivi	Eggplant	Gene pool	Tertiary
NGA-NGT0053	NGB08291	NGT0053	NGA		11.138	7.08764	Solanum	cerasiferum	Dunal			Solanum cerasiferum	Solanum cerasiferum	Eggplant	Gene pool	Secondary
NGA-NGT0052	NGB08290	NGT0052	NGA		8.39036	7.46772	Solanum	cerasiferum	Dunal			Solanum cerasiferum	Solanum cerasiferum	Eggplant	Gene pool	Secondary
NGA-NGT0051		NGT0051	NGA	Kebbi State, Bubuche Local Governament Area, Augie area kebbi State	4.65	12.85	Sorghum	bicolor	(L.) Moench			Sorghum bicolor	Sorghum bicolor	Sorghum	Gene pool	Primary
NGA-NGT0050		NGT0050	NGA		6.38861	9.43144	Eleusine	indica	(L.) Gaertn.			Eleusine indica	Eleusine indica	Finger millet	Gene Pool	Primary
NGA-NGT0049		NGT0049	NGA		3.88208	7.43333	Cenchrus	purpureus	Schumach.			Cenchrus purpureus	Cenchrus purpureus	Pearl millet	Gene Pool	Secondary
NGA-NGT0048		NGT0048	NGA		4.12086	8.02358	Cenchrus	purpureus	Schumach.			Cenchrus purpureus	Cenchrus purpureus	Pearl millet	Gene Pool	Secondary
NGA-NGT0047		NGT0047	NGA		6.65636	12.2955	Sorghum	bicolor	(Desv.) Stapf	subsp. verticilliflorum	(Steud.) de Wet ex Wiersema & J. Dahlb.	Sorghum bicolor	Sorghum bicolor subsp. verticilliflorum	Sorghum	Gene pool	Primary
NGA-NGT0046		NGT0046	NGA		8.85008	11.8273	Cenchrus	violaceus	(Lam.) Rich.			Cenchrus violaceus	Cenchrus violaceus	Pearl millet	Gene Pool	Tertiary
NGA-NGT0045		NGT0045	NGA		8.41144	11.6579	Eleusine	indica	(L.) Gaertn.			Eleusine indica	Eleusine indica	Finger millet	Gene Pool	Primary
NGA-NGT0044		NGT0044	NGA		7.59686	11.1844	Cenchrus	violaceus	(Lam.) Rich.			Cenchrus violaceus	Cenchrus violaceus	Pearl millet	Gene Pool	Tertiary
NGA-NGT0043		NGT0043	NGA		8.85211	11.8378	Oryza	barthii	A.Chev.			Oryza barthii	Oryza barthii	Rice	Gene pool	Primary
NGA-NGT0042		NGT0042	NGA	Kano, Kadawa-kano zone, Garin-malam Local Government Area	8.85295	11.8373	Oryza	longistaminata	A.Chev. & Roehr.			Oryza longistaminata	Oryza longistaminata	Rice	Gene pool	Primary
NGA-NGT0041		NGT0041	NGA		8.85194	11.8377	Oryza	longistaminata	A.Chev. & Roehr.			Oryza longistaminata	Oryza longistaminata	Rice	Gene pool	Primary
NGA-NGT0040		NGT0040	NGA	Kadawa-kano, Garin-malam Local Government Area, Garin malam area	8.42712	11.6589	Oryza	longistaminata	A.Chev. & Roehr.			Oryza longistaminata	Oryza longistaminata	Rice	Gene pool	Primary
NGA-NGT0039		NGT0039	NGA		8.16753	11.4364	Oryza	barthii	A.Chev.			Oryza barthii	Oryza barthii	Rice	Gene pool	Primary
NGA-NGT0038		NGT0038	NGA		8.42839	11.6579	Oryza	barthii	A.Chev.			Oryza barthii	Oryza barthii	Rice	Gene pool	Primary
NGA-NGT0037		NGT0037	NGA		7.6	11.1801	Sorghum	bicolor	(Desv.) Stapf	subsp. verticilliflorum	(Steud.) de Wet ex Wiersema & J. Dahlb.	Sorghum bicolor	Sorghum bicolor subsp. verticilliflorum	Sorghum	Gene pool	Primary
NGA-NGT0036		NGT0036	NGA		7.61247	11.1717	Sorghum	bicolor	(Desv.) Stapf	subsp. verticilliflorum	(Steud.) de Wet ex Wiersema & J. Dahlb.	Sorghum bicolor	Sorghum bicolor subsp. verticilliflorum	Sorghum	Gene pool	Primary
NGA-NGT0035		NGT0035	NGA		7.61247	11.1717	Sorghum	bicolor	(Desv.) Stapf	subsp. verticilliflorum	(Steud.) de Wet ex Wiersema & J. Dahlb.	Sorghum bicolor	Sorghum bicolor subsp. verticilliflorum	Sorghum	Gene pool	Primary
NGA-NGT0034		NGT0034	NGA		7.61247	11.1717	Sorghum	bicolor	(Desv.) Stapf	subsp. verticilliflorum	(Steud.) de Wet ex Wiersema & J. Dahlb.	Sorghum bicolor	Sorghum bicolor subsp. verticilliflorum	Sorghum	Gene pool	Primary
NGA-NGT0033		NGT0033	NGA		7.61247	11.1717	Sorghum	bicolor	(Desv.) Stapf	subsp. verticilliflorum	(Steud.) de Wet ex Wiersema & J. Dahlb.	Sorghum bicolor	Sorghum bicolor subsp. verticilliflorum	Sorghum	Gene pool	Primary
NGA-NGT0032		NGT0032	NGA		6.38861	9.43144	Oryza	barthii	A.Chev.			Oryza barthii	Oryza barthii	Rice	Gene pool	Primary
NGA-NGT0031		NGT0031	NGA		6.38872	9.43183	Oryza	punctata	Kotschy ex Steud.			Oryza punctata	Oryza punctata	Rice	Gene pool	Secondary
NGA-NGT0030		NGT0030	NGA		6.12064	9.07886	Oryza	longistaminata	A.Chev. & Roehr.			Oryza longistaminata	Oryza longistaminata	Rice	Gene pool	Primary
NGA-NGT0029		NGT0029	NGA		4.45522	8.43272	Eleusine	indica	(L.) Gaertn.			Eleusine indica	Eleusine indica	Finger millet	Gene Pool	Primary
NGA-NGT0027		NGT0027	NGA		4.43975	8.36522	Eleusine	indica	(L.) Gaertn.			Eleusine indica	Eleusine indica	Finger millet	Gene Pool	Primary
NGA-NGT0026		NGT0026	NGA		4.43961	8.36486	Cenchrus	purpureus	Schumach.			Cenchrus purpureus	Cenchrus purpureus	Pearl millet	Gene Pool	Secondary
NGA-NGT0025		NGT0025	NGA		4.27069	8.07347	Solanum	macrocarpon	L.			Solanum macrocarpon	Solanum macrocarpon	Eggplant	Gene pool	Tertiary
NGA-NGT0024		NGT0024	NGA		4.34225	7.82614	Solanum	dasyphyllum	Schum. & Thonn.			Solanum dasyphyllum	Solanum dasyphyllum	Eggplant	Gene pool	Tertiary
NGA-NGT0023		NGT0023	NGA		5.73442	7.46294	Solanum	dasyphyllum	Schum. & Thonn.			Solanum dasyphyllum	Solanum dasyphyllum	Eggplant	Gene pool	Tertiary
NGA-NGT0022		NGT0022	NGA		5.25114	7.76831	Solanum	anomalum	Thonn.			Solanum anomalum	Solanum anomalum	Eggplant	Gene pool	Tertiary
NGA-NGT0021		NGT0021	NGA		5.25114	7.76831	Solanum	macrocarpon	L.			Solanum macrocarpon	Solanum macrocarpon	Eggplant	Gene pool	Tertiary
NGA-NGT0020		NGT0020	NGA		4.95736	7.73097	Solanum	macrocarpon	L.			Solanum macrocarpon	Solanum macrocarpon	Eggplant	Gene pool	Tertiary
NGA-NGT0019		NGT0019	NGA		4.87414	7.51217	Solanum	macrocarpon	L.			Solanum macrocarpon	Solanum macrocarpon	Eggplant	Gene pool	Tertiary
NGA-NGT0018		NGT0018	NGA		4.41622	7.46544	Ipomoea	ochracea	(Lindl.) Sweet			Ipomoea ochracea	Ipomoea ochracea	Sweetpotato	Same genus	Same genus
NGA-NGT0017		NGT0017	NGA		4.41464	7.47369	Ipomoea	ochracea	(Lindl.) Sweet			Ipomoea ochracea	Ipomoea ochracea	Sweetpotato	Same genus	Same genus
NGA-NGT0016		NGT0016	NGA		3.49431	7.43158	Solanum	anomalum	Thonn.			Solanum anomalum	Solanum anomalum	Eggplant	Gene pool	Tertiary
NGA-NGT0015		NGT0015	NGA		3.66203	7.86819	Solanum	macrocarpon	L.			Solanum macrocarpon	Solanum macrocarpon	Eggplant	Gene pool	Tertiary
NGA-NGT0014		NGT0014	NGA		4.18342	7.23511	Solanum	dasyphyllum	Schum. & Thonn.			Solanum dasyphyllum	Solanum dasyphyllum	Eggplant	Gene pool	Tertiary
NGA-NGT0013		NGT0013	NGA		5.62178	6.92131	Solanum	dasyphyllum	Schum. & Thonn.			Solanum dasyphyllum	Solanum dasyphyllum	Eggplant	Gene pool	Tertiary
NGA-NGT0012		NGT0012	NGA		5.62222	6.92575	Solanum	macrocarpon	L.			Solanum macrocarpon	Solanum macrocarpon	Eggplant	Gene pool	Tertiary
NGA-NGT0011		NGT0011	NGA		5.96342	6.96339	Eleusine	indica	(L.) Gaertn.			Eleusine indica	Eleusine indica	Finger millet	Gene Pool	Primary
NGA-NGT0009		NGT0009	NGA		5.63947	7.29433	Solanum	dasyphyllum	Schum. & Thonn.			Solanum dasyphyllum	Solanum dasyphyllum	Eggplant	Gene pool	Tertiary
NGA-NGT0008		NGT0008	NGA		5.85275	7.41369	Solanum	dasyphyllum	Schum. & Thonn.			Solanum dasyphyllum	Solanum dasyphyllum	Eggplant	Gene pool	Tertiary
NGA-NGT0007		NGT0007	NGA		5.8175	7.49433	Solanum	anguivi	Lam.			Solanum anguivi	Solanum anguivi	Eggplant	Gene pool	Tertiary
NGA-NGT0006		NGT0006	NGA		5.82114	7.48972	Solanum	dasyphyllum	Schum. & Thonn.			Solanum dasyphyllum	Solanum dasyphyllum	Eggplant	Gene pool	Tertiary
NGA-NGT0005		NGT0005	NGA		5.67492	7.50761	Solanum	macrocarpon	L.			Solanum macrocarpon	Solanum macrocarpon	Eggplant	Gene pool	Tertiary
NGA-NGT0004		NGT0004	NGA		5.79547	7.52289	Solanum	macrocarpon	L.			Solanum macrocarpon	Solanum macrocarpon	Eggplant	Gene pool	Tertiary
NGA-NGT0003		NGT0003	NGA		5.43003	7.80064	Solanum	macrocarpon	L.			Solanum macrocarpon	Solanum macrocarpon	Eggplant	Gene pool	Tertiary
NGA-NGT0002		NGT0002	NGA		5.42542	7.79644	Solanum	anomalum	Thonn.			Solanum anomalum	Solanum anomalum	Eggplant	Gene pool	Tertiary
NGA-NGT0001		NGT0001	NGA		5.25156	7.76494	Solanum	anguivi	Lam.			Solanum anguivi	Solanum anguivi	Eggplant	Gene pool	Tertiary
MYS-PRK15-WR 4		PRK15-WR 4	MYS	Perak, Cangkat Jering, Larut Tengah, Jalan Mat Kassim	100.747	4.79773	Oryza	officinalis	Wall. ex Watt			Oryza officinalis	Oryza officinalis	Rice	Gene pool	Secondary
MYS-PRK15-WR 2		PRK15-WR 2	MYS	Perak, Kampar, NA, KM 26, Kampung Jeram	101.159	4.40703	Oryza	officinalis	Wall. ex Watt			Oryza officinalis	Oryza officinalis	Rice	Gene pool	Secondary
MYS-PRK15-WR 1		PRK15-WR 1	MYS	Perak, Teluk Intan, NA, Sungai Selamat	101.005	3.99692	Oryza	officinalis	Wall. ex Watt			Oryza officinalis	Oryza officinalis	Rice	Gene pool	Secondary
MYS-CWR-WS-08		CWR-WS-08	MYS	Johor, Endau, Kampung Semanyir Darat, NA	103.645	2.65253	Solanum	insanum				Solanum insanum	Solanum insanum	Eggplant	Gene pool	Primary
MYS-CWR-WS-07	CWR-WS-07	CWR-WS-07	MYS		102.21	2.194	Solanum	insanum				Solanum insanum	Solanum insanum	Eggplant	Gene pool	Primary
MYS-CWR-WS-06	CWR-WS-06	CWR-WS-06	MYS		103.651	2.65258	Solanum	insanum				Solanum insanum	Solanum insanum	Eggplant	Gene pool	Primary
MYS-CWR-WS-05	CWR-WS-05	CWR-WS-05	MYS		103.662	2.66319	Solanum	insanum				Solanum insanum	Solanum insanum	Eggplant	Gene pool	Primary
MYS-CWR-WS-04	CWR-WS-04	CWR-WS-04	MYS		103.754	2.63956	Solanum	insanum				Solanum insanum	Solanum insanum	Eggplant	Gene pool	Primary
MYS-CWR-WS-03	CWR-WS-03	CWR-WS-03	MYS		103.755	2.63667	Solanum	insanum				Solanum insanum	Solanum insanum	Eggplant	Gene pool	Primary
MYS-CWR-WS-02	CWR-WS-02	CWR-WS-02	MYS		100.361	5.68322	Solanum	insanum				Solanum insanum	Solanum insanum	Eggplant	Gene pool	Primary
MYS-CWR-WS-01	CWR-WS-01	CWR-WS-01	MYS		102.195	5.48686	Solanum	insanum				Solanum insanum	Solanum insanum	Eggplant	Gene pool	Primary
MYS-CWR-WR-4	MARDI: CWR-WR-4	CWR-WR-4	MYS		100.747	4.79773	Oryza	officinalis	Wall. ex Watt			Oryza officinalis	Oryza officinalis	Rice	Gene pool	Secondary
MYS-CWR-WR-2	MARDI: CWR-WR-2	CWR-WR-2	MYS		101.159	4.40703	Oryza	officinalis	Wall. ex Watt			Oryza officinalis	Oryza officinalis	Rice	Gene pool	Secondary
MYS-CWR-WR-16		CWR-WR-16	MYS	Pulau Pinang, Penaga, Kg. Sungai Kedak, NA	100.374	5.56813	Oryza	officinalis	Wall. ex Watt			Oryza officinalis	Oryza officinalis	Rice	Gene pool	Secondary
MYS-CWR-WR-15		CWR-WR-15	MYS	Pulau Pinang, Butterworth, Nibong Tebal, Sungai Udang road	100.426	5.16085	Oryza	officinalis	Wall. ex Watt			Oryza officinalis	Oryza officinalis	Rice	Gene pool	Secondary
MYS-CWR-WR-12		CWR-WR-12	MYS	Sabah, Sabak Bernam, Kg. Batu 39, Bagan Terap road	100.97	3.7639	Oryza	officinalis	Wall. ex Watt			Oryza officinalis	Oryza officinalis	Rice	Gene pool	Secondary
MYS-CWR-WR-10	CWR-WR-10	CWR-WR-10	MYS		101.018	5.72038	Oryza	officinalis	Wall. ex Watt			Oryza officinalis	Oryza officinalis	Rice	Gene pool	Secondary
MYS-CWR-WR-1	MARDI: CWR-WR-1	CWR-WR-1	MYS		101.005	3.99692	Oryza	officinalis	Wall. ex Watt			Oryza officinalis	Oryza officinalis	Rice	Gene pool	Secondary
MYS-CWR-WR-07	CWR-WR-07	CWR-WR-07	MYS		101.068	5.31439	Oryza	officinalis	Wall. ex Watt			Oryza officinalis	Oryza officinalis	Rice	Gene pool	Secondary
MYS-CWR-WR-03		CWR-WR-03	MYS	Perak, Gerik, Lawin Tengah, Felda Lawin Tengah	101.068	5.31438	Oryza	officinalis	Wall. ex Watt			Oryza officinalis	Oryza officinalis	Rice	Gene pool	Secondary
MYS-CWR-WI-42	CWR-WI-42	CWR-WI-42	MYS		100.716	3.90875	Ipomoea	cairica	(L.) Sweet			Ipomoea cairica	Ipomoea cairica	Sweetpotato	Same genus	Same genus
MYS-CWR-WB-99	CWR-WB-99	CWR-WB-99	MYS		101.638	4.39397	Musa	gracilis	Holttum			Musa gracilis	Musa gracilis	Banana	Gene pool	Same genus
MYS-CWR-WB-98	CWR-WB-98	CWR-WB-98	MYS		102.206	3.89747	Musa	acuminata	Colla	subsp. malaccensis	(Ridl.) N.W.Simmonds	Musa acuminata	Musa acuminata subsp. malaccensis	Banana	Gene pool	Primary
MYS-CWR-WB-97	CWR-WB-97	CWR-WB-97	MYS		102.189	3.87483	Musa	violascens	Ridl.			Musa violascens	Musa violascens	Banana	Gene pool	Same genus
MYS-CWR-WB-96	CWR-WB-96	CWR-WB-96	MYS		101.578	4.44044	Musa	acuminata	Colla	subsp. malaccensis	(Ridl.) N.W.Simmonds	Musa acuminata	Musa acuminata subsp. malaccensis	Banana	Gene pool	Primary
MYS-CWR-WB-95	CWR-WB-95	CWR-WB-95	MYS		101.684	4.30656	Musa	acuminata	Colla	subsp. microcarpa	(Becc.) N.W.Simmonds	Musa acuminata	Musa acuminata subsp. microcarpa	Banana	Gene pool	Primary
MYS-CWR-WB-94	CWR-WB-94	CWR-WB-94	MYS		101.684	4.30656	Musa	violascens	Ridl.			Musa violascens	Musa violascens	Banana	Gene pool	Same genus
MYS-CWR-WB-93		CWR-WB-93	MYS	Pahang, Kuala Lipis, NA, Main road Kuala Lipis - Sungai Koyan	102.039	4.16627	Musa	acuminata	Colla			Musa acuminata	Musa acuminata	Banana	Gene pool	Primary
MYS-CWR-WB-92	CWR-WB-92	CWR-WB-92	MYS		102.189	3.87483	Musa	acuminata	Colla	subsp. truncata	(Ridl.) Kiew	Musa acuminata	Musa acuminata subsp. truncata	Banana	Gene pool	Primary
MYS-CWR-WB-91	CWR-WB-91	CWR-WB-91	MYS		102.189	3.87483	Musa	acuminata	Colla	subsp. truncata	(Ridl.) Kiew	Musa acuminata	Musa acuminata subsp. truncata	Banana	Gene pool	Primary
MYS-CWR-WB-90	CWR-WB-90	CWR-WB-90	MYS		103.376	2.62783	Musa	gracilis	Holttum			Musa gracilis	Musa gracilis	Banana	Gene pool	Same genus
MYS-CWR-WB-89	CWR-WB-89	CWR-WB-89	MYS		103.378	2.62608	Musa	gracilis	Holttum			Musa gracilis	Musa gracilis	Banana	Gene pool	Same genus
MYS-CWR-WB-88	CWR-WB-88	CWR-WB-88	MYS		103.378	2.62614	Musa	gracilis	Holttum			Musa gracilis	Musa gracilis	Banana	Gene pool	Same genus
MYS-CWR-WB-87	CWR-WB-87	CWR-WB-87	MYS		103.372	2.07903	Musa	acuminata	Colla	subsp. malaccensis	(Ridl.) N.W.Simmonds	Musa acuminata	Musa acuminata subsp. malaccensis	Banana	Gene pool	Primary
MYS-CWR-WB-86		CWR-WB-86	MYS	Johor, Renggam, Simpang Renggam, Mainroad Renggam - Kluang	103.34	1.95155	Musa	acuminata	Colla			Musa acuminata	Musa acuminata	Banana	Gene pool	Primary
MYS-CWR-WB-85	CWR-WB-85	CWR-WB-85	MYS		101.991	3.11336	Musa	acuminata	Colla	subsp. truncata	(Ridl.) Kiew	Musa acuminata	Musa acuminata subsp. truncata	Banana	Gene pool	Primary
MYS-CWR-WB-84	CWR-WB-84	CWR-WB-84	MYS		103.382	4.09639	Musa	violascens	Ridl.			Musa violascens	Musa violascens	Banana	Gene pool	Same genus
MYS-CWR-WB-83	CWR-WB-83	CWR-WB-83	MYS		101.734	3.42592	Musa	violascens	Ridl.			Musa violascens	Musa violascens	Banana	Gene pool	Same genus
MYS-CWR-WB-82	CWR-WB-82	CWR-WB-82	MYS		101.761	3.41508	Musa	acuminata	Colla	subsp. truncata	(Ridl.) Kiew	Musa acuminata	Musa acuminata subsp. truncata	Banana	Gene pool	Primary
MYS-CWR-WB-81	CWR-WB-81	CWR-WB-81	MYS		101.858	3.32144	Musa	violascens	Ridl.			Musa violascens	Musa violascens	Banana	Gene pool	Same genus
MYS-CWR-WB-80	CWR-WB-80	CWR-WB-80	MYS		101.855	3.32103	Musa	violascens	Ridl.			Musa violascens	Musa violascens	Banana	Gene pool	Same genus
MYS-CWR-WB-79	CWR-WB-79	CWR-WB-79	MYS		101.837	3.33081	Musa	acuminata	Colla	subsp. truncata	(Ridl.) Kiew	Musa acuminata	Musa acuminata subsp. truncata	Banana	Gene pool	Primary
MYS-CWR-WB-78	CWR-WB-78	CWR-WB-78	MYS		101.816	3.34764	Musa	acuminata	Colla	subsp. truncata	(Ridl.) Kiew	Musa acuminata	Musa acuminata subsp. truncata	Banana	Gene pool	Primary
MYS-CWR-WB-77	CWR-WB-77	CWR-WB-77	MYS		101.814	3.34817	Musa	acuminata	Colla	subsp. truncata	(Ridl.) Kiew	Musa acuminata	Musa acuminata subsp. truncata	Banana	Gene pool	Primary
MYS-CWR-WB-76	CWR-WB-76	CWR-WB-76	MYS		101.742	3.71712	Musa	violascens	Ridl.			Musa violascens	Musa violascens	Banana	Gene pool	Same genus
MYS-CWR-WB-75	CWR-WB-75	CWR-WB-75	MYS		101.74	3.71661	Musa	violascens	Ridl.			Musa violascens	Musa violascens	Banana	Gene pool	Same genus
MYS-CWR-WB-74	CWR-WB-74	CWR-WB-74	MYS		101.789	3.72169	Musa	violascens	Ridl.			Musa violascens	Musa violascens	Banana	Gene pool	Same genus
MYS-CWR-WB-73	CWR-WB-73	CWR-WB-73	MYS		102.264	3.75047	Musa	acuminata	Colla	subsp. malaccensis	(Ridl.) N.W.Simmonds	Musa acuminata	Musa acuminata subsp. malaccensis	Banana	Gene pool	Primary
MYS-CWR-WB-72	CWR-WB-72	CWR-WB-72	MYS		102.215	3.82653	Musa	gracilis	Holttum			Musa gracilis	Musa gracilis	Banana	Gene pool	Same genus
MYS-CWR-WB-71	CWR-WB-71	CWR-WB-71	MYS		102.24	3.77058	Musa	gracilis	Holttum			Musa gracilis	Musa gracilis	Banana	Gene pool	Same genus
MYS-CWR-WB-70	CWR-WB-70	CWR-WB-70	MYS		102.267	3.73317	Musa	acuminata	Colla	subsp. malaccensis	(Ridl.) N.W.Simmonds	Musa acuminata	Musa acuminata subsp. malaccensis	Banana	Gene pool	Primary
MYS-CWR-WB-69	CWR-WB-69	CWR-WB-69	MYS		101.675	4.34061	Musa	acuminata	Colla	subsp. microcarpa	(Becc.) N.W.Simmonds	Musa acuminata	Musa acuminata subsp. microcarpa	Banana	Gene pool	Primary
MYS-CWR-WB-68	CWR-WB-68	CWR-WB-68	MYS		101.391	4.52367	Musa	acuminata	Colla	subsp. truncata	(Ridl.) Kiew	Musa acuminata	Musa acuminata subsp. truncata	Banana	Gene pool	Primary
MYS-CWR-WB-67	CWR-WB-67	CWR-WB-67	MYS		101.875	3.06353	Musa	violascens	Ridl.			Musa violascens	Musa violascens	Banana	Gene pool	Same genus
MYS-CWR-WB-66	CWR-WB-66	CWR-WB-66	MYS		101.911	3.11947	Musa	violascens	Ridl.			Musa violascens	Musa violascens	Banana	Gene pool	Same genus
MYS-CWR-WB-65		CWR-WB-65	MYS	Perak, Tapah, NA, Mainroad Tapah - Ringle	101.33	4.31452	Musa	acuminata	Colla			Musa acuminata	Musa acuminata	Banana	Gene pool	Primary
MYS-CWR-WB-64	MARDI: CWR-WB-64	CWR-WB-64	MYS		102.677	2.11497	Musa	acuminata	Colla	subsp. malaccensis	(Ridl.) N.W.Simmonds	Musa acuminata	Musa acuminata subsp. malaccensis	Banana	Gene pool	Primary
MYS-CWR-WB-63	MARDI: CWR-WB-63	CWR-WB-63	MYS		102.677	2.11497	Musa	acuminata	Colla	subsp. malaccensis	(Ridl.) N.W.Simmonds	Musa acuminata	Musa acuminata subsp. malaccensis	Banana	Gene pool	Primary
MYS-CWR-WB-53	MARDI: CWR-WB-53	CWR-WB-53	MYS		102.207	3.89672	Musa	gracilis	Holttum			Musa gracilis	Musa gracilis	Banana	Gene pool	Same genus
MYS-CWR-WB-52	MARDI: CWR-WB-52	CWR-WB-52	MYS		102.207	3.89672	Musa	acuminata	Colla	subsp. malaccensis	(Ridl.) N.W.Simmonds	Musa acuminata	Musa acuminata subsp. malaccensis	Banana	Gene pool	Primary
MYS-CWR-WB-51	MARDI: CWR-WB-51	CWR-WB-51	MYS		102.788	2.94908	Musa	acuminata	Colla	subsp. acuminata		Musa acuminata	Musa acuminata subsp. acuminata	Banana	Gene pool	Primary
MYS-CWR-WB-50	MARDI: CWR-WB-50	CWR-WB-50	MYS		102.718	2.98214	Musa	acuminata	Colla	subsp. acuminata		Musa acuminata	Musa acuminata subsp. acuminata	Banana	Gene pool	Primary
MYS-CWR-WB-49	MARDI: CWR-WB-49	CWR-WB-49	MYS		102.788	2.94908	Musa	acuminata	Colla	subsp. acuminata		Musa acuminata	Musa acuminata subsp. acuminata	Banana	Gene pool	Primary
MYS-CWR-WB-48	MARDI: CWR-WB-48	CWR-WB-48	MYS		102.818	2.98214	Musa	acuminata	Colla	subsp. malaccensis	(Ridl.) N.W.Simmonds	Musa acuminata	Musa acuminata subsp. malaccensis	Banana	Gene pool	Primary
MYS-CWR-WB-47	MARDI: CWR-WB-47	CWR-WB-47	MYS		102.344	2.80867	Musa	acuminata	Colla	subsp. acuminata		Musa acuminata	Musa acuminata subsp. acuminata	Banana	Gene pool	Primary
MYS-CWR-WB-46	MARDI: CWR-WB-46	CWR-WB-46	MYS		102.344	2.80867	Musa	acuminata	Colla	subsp. acuminata		Musa acuminata	Musa acuminata subsp. acuminata	Banana	Gene pool	Primary
MYS-CWR-WB-45	MARDI: CWR-WB-45	CWR-WB-45	MYS		102.177	2.49972	Musa	acuminata	Colla	subsp. acuminata		Musa acuminata	Musa acuminata subsp. acuminata	Banana	Gene pool	Primary
MYS-CWR-WB-44	MARDI: CWR-WB-44	CWR-WB-44	MYS		102.176	2.49972	Musa	acuminata	Colla	subsp. acuminata		Musa acuminata	Musa acuminata subsp. acuminata	Banana	Gene pool	Primary
MYS-CWR-WB-43		CWR-WB-43	MYS	Negeri Sembilan, Rembau, NA, Kampung Bongek	102.153	2.54283	Musa	acuminata	Colla			Musa acuminata	Musa acuminata	Banana	Gene pool	Primary
MYS-CWR-WB-39	MARDI: CWR-WB-39	CWR-WB-39	MYS		101.716	4.2482	Musa	acuminata	Colla	subsp. acuminata		Musa acuminata	Musa acuminata subsp. acuminata	Banana	Gene pool	Primary
MYS-CWR-WB-37	MARDI: CWR-WB-37	CWR-WB-37	MYS		101.84	4.22718	Musa	acuminata	Colla	subsp. microcarpa	(Becc.) N.W.Simmonds	Musa acuminata	Musa acuminata subsp. microcarpa	Banana	Gene pool	Primary
MYS-CWR-WB-3	MARDI: CWR-WB-3	CWR-WB-3	MYS		101.321	4.55383	Musa	violascens	Ridl.			Musa violascens	Musa violascens	Banana	Gene pool	Same genus
MYS-CWR-WB-29	MARDI: CWR-WB-29	CWR-WB-29	MYS		102.207	3.89665	Musa	acuminata	Colla	subsp. malaccensis	(Ridl.) N.W.Simmonds	Musa acuminata	Musa acuminata subsp. malaccensis	Banana	Gene pool	Primary
MYS-CWR-WB-27	MARDI: CWR-WB-27	CWR-WB-27	MYS		102.196	3.87102	Musa	acuminata	Colla	subsp. truncata	(Ridl.) Kiew	Musa acuminata	Musa acuminata subsp. truncata	Banana	Gene pool	Primary
MYS-CWR-WB-25	MARDI: CWR-WB-25	CWR-WB-25	MYS		102.19	3.87193	Musa	gracilis	Holttum			Musa gracilis	Musa gracilis	Banana	Gene pool	Same genus
MYS-CWR-WB-24	MARDI: CWR-WB-24	CWR-WB-24	MYS		102.193	3.88445	Musa	acuminata	Colla	subsp. malaccensis	(Ridl.) N.W.Simmonds	Musa acuminata	Musa acuminata subsp. malaccensis	Banana	Gene pool	Primary
MYS-CWR-WB-22	MARDI: CWR-WB-22	CWR-WB-22	MYS		102.193	3.8843	Musa	gracilis	Holttum			Musa gracilis	Musa gracilis	Banana	Gene pool	Same genus
MYS-CWR-WB-2	MARDI: CWR-WB-2	CWR-WB-2	MYS		101.319	4.25757	Musa	acuminata	Colla	subsp. acuminata		Musa acuminata	Musa acuminata subsp. acuminata	Banana	Gene pool	Primary
MYS-CWR-WB-18	MARDI: CWR-WB-18	CWR-WB-18	MYS		102.206	3.90078	Musa	acuminata	Colla	subsp. malaccensis	(Ridl.) N.W.Simmonds	Musa acuminata	Musa acuminata subsp. malaccensis	Banana	Gene pool	Primary
MYS-CWR-WB-16	MARDI: CWR-WB-16	CWR-WB-16	MYS		102.864	3.6542	Musa	acuminata	Colla	subsp. acuminata		Musa acuminata	Musa acuminata subsp. acuminata	Banana	Gene pool	Primary
MYS-CWR-WB-15	MARDI: CWR-WB-15	CWR-WB-15	MYS		103.034	3.71225	Musa	acuminata	Colla	subsp. acuminata		Musa acuminata	Musa acuminata subsp. acuminata	Banana	Gene pool	Primary
MYS-CWR-WB-11		CWR-WB-11	MYS	Kelantan, Bachok, Perupok, Kg. Tok Burung	102.386	6.06757	Musa	balbisiana	Colla	var. balbisiana		Musa balbisiana	Musa balbisiana var. balbisiana	Banana	Gene pool	Primary
MYS-CWR-WB-108		CWR-WB-108	MYS	Sabah, Sipitang, Mendolong road, NA	115.752	4.95182	Musa	borneensis	Becc			Musa borneensis	Musa borneensis	Banana	Gene pool	Same genus
MYS-CWR-WB-107		CWR-WB-107	MYS	Sabah, Tawau, Sapulut-Kalabakan road, NA	117.074	4.56538	Musa	borneensis	Becc			Musa borneensis	Musa borneensis	Banana	Gene pool	Same genus
MYS-CWR-WB-106		CWR-WB-106	MYS	Sabah, Tawau, Sapulut-Kalabakan road, NA	117.074	6.56538	Musa	borneensis	Becc			Musa borneensis	Musa borneensis	Banana	Gene pool	Same genus
MYS-CWR-WB-105	CWR-WB-105	CWR-WB-105	MYS		101.74	4.21637	Musa	violascens	Ridl.			Musa violascens	Musa violascens	Banana	Gene pool	Same genus
MYS-CWR-WB-104	CWR-WB-104	CWR-WB-104	MYS		102.002	4.31102	Musa	violascens	Ridl.			Musa violascens	Musa violascens	Banana	Gene pool	Same genus
MYS-CWR-WB-103	CWR-WB-103	CWR-WB-103	MYS		102.039	4.16627	Musa	acuminata	Colla	subsp. microcarpa	(Becc.) N.W.Simmonds	Musa acuminata	Musa acuminata subsp. microcarpa	Banana	Gene pool	Primary
MYS-CWR-WB-102	CWR-WB-102	CWR-WB-102	MYS		102.194	3.09925	Musa	gracilis	Holttum			Musa gracilis	Musa gracilis	Banana	Gene pool	Same genus
MYS-CWR-WB-101	CWR-WB-101	CWR-WB-101	MYS		102.798	5.34368	Musa	gracilis	Holttum			Musa gracilis	Musa gracilis	Banana	Gene pool	Same genus
MYS-CWR-WB-100	CWR-WB-100	CWR-WB-100	MYS		100.663	5.83782	Musa	acuminata	Colla			Musa acuminata	Musa acuminata	Banana	Gene pool	Primary
MYS-CWR-WB-1	MARDI: CWR-WB-1	CWR-WB-1	MYS		101.319	4.2571	Musa	acuminata	Colla	subsp. truncata	(Ridl.) Kiew	Musa acuminata	Musa acuminata subsp. truncata	Banana	Gene pool	Primary
LBN-LEB-701	LBN01557	LEB-701	LBN		35.6878	33.5817	Medicago	rugosa	Desr.			Medicago rugosa	Medicago rugosa	Alfalfa	Gene Pool	Same genus
LBN-LEB-702	LBN01558	LEB-702	LBN		35.7186	33.6426	Medicago	rugosa	Desr.			Medicago rugosa	Medicago rugosa	Alfalfa	Gene Pool	Same genus
LBN-LEB-703	LBN01559	LEB-703	LBN		35.7186	33.6426	Medicago	murex	Willd.			Medicago murex	Medicago murex	Alfalfa	Gene Pool	Same genus
LBN-LEB-704	LBN01560	LEB-704	LBN		35.7186	33.6426	Aegilops	neglecta	Req. ex Bertol.			Aegilops neglecta	Aegilops neglecta	Wheat	Gene Pool	Secondary
LBN-LEB-705	LBN01561	LEB-705	LBN		35.7186	33.6426	Aegilops	columnaris	Zhuk.			Aegilops columnaris	Aegilops columnaris	Wheat	Gene Pool	Secondary
LBN-LEB-706	LBN01562	LEB-706	LBN		35.7839	33.7347	Medicago	murex	Willd.			Medicago murex	Medicago murex	Alfalfa	Gene Pool	Same genus
LBN-LEB-707	LBN01563	LEB-707	LBN		35.6814	33.5775	Vicia	sativa	(L.) Ehrh.			Vicia sativa	Vicia sativa	Vetch	Gene Pool	Primary
LBN-LEB-708	LBN01564	LEB-708	LBN		36.2436	34.0172	Medicago	doliata	Carmign.			Medicago doliata	Medicago doliata	Alfalfa	Gene Pool	Primary
LBN-LEB-709	LBN01565	LEB-709	LBN				Aegilops	columnaris	Zhuk.			Aegilops columnaris	Aegilops columnaris	Wheat	Gene Pool	Secondary
LBN-LEB-710	LBN01566	LEB-710	LBN		36.2356	34.0214	Aegilops	columnaris	Zhuk.			Aegilops columnaris	Aegilops columnaris	Wheat	Gene Pool	Secondary
LBN-LEB-711	LBN01567	LEB-711	LBN		35.9072	33.8428	Medicago	truncatula	Gaertn.			Medicago truncatula	Medicago truncatula	Alfalfa	Gene Pool	Same genus
LBN-LEB-712	LBN01568	LEB-712	LBN		35.9072	33.8428	Aegilops	neglecta	Req. ex Bertol.			Aegilops neglecta	Aegilops neglecta	Wheat	Gene Pool	Secondary
LBN-LEB-713	LBN01569	LEB-713	LBN		35.9072	33.8428	Aegilops	biuncialis	Vis.			Aegilops biuncialis	Aegilops biuncialis	Wheat	Gene Pool	Secondary
LBN-LEB-714	LBN01570	LEB-714	LBN		35.8989	33.8428	Aegilops	triuncialis	L.			Aegilops triuncialis	Aegilops triuncialis	Wheat	Gene Pool	Secondary
LBN-LEB-715	LBN01571	LEB-715	LBN		35.9072	33.8428	Medicago	constricta	Durieu			Medicago constricta	Medicago constricta	Alfalfa	Gene Pool	Same genus
LBN-LEB-716	LBN01572	LEB-716	LBN		35.8722	33.8756	Medicago	doliata	Carmign.			Medicago doliata	Medicago doliata	Alfalfa	Gene Pool	Primary
LBN-LEB-717		LEB-717	LBN	Ammiq wetlands	35.7864	33.7389	Hordeum	murinum	L.			Hordeum murinum	Hordeum murinum	Barley	Gene Pool	Tertiary
LBN-LEB-718	LBN01574	LEB-718	LBN				Medicago	scutellata	(L.) Mill.			Medicago scutellata	Medicago scutellata	Alfalfa	Gene Pool	Same genus
LBN-LEB-719	LBN01575	LEB-719	LBN		35.6928	33.5575	Medicago	rugosa	Desr.			Medicago rugosa	Medicago rugosa	Alfalfa	Gene Pool	Same genus
LBN-LEB-720	LBN01576	LEB-720	LBN		35.6892	33.5478	Medicago	doliata	Carmign.			Medicago doliata	Medicago doliata	Alfalfa	Gene Pool	Primary
LBN-LEB-721	LBN01577	LEB-721	LBN		35.7169	33.6356	Medicago	rugosa	Desr.			Medicago rugosa	Medicago rugosa	Alfalfa	Gene Pool	Same genus
LBN-LEB-722	LBN01578	LEB-722	LBN		35.7511	33.6614	Aegilops	biuncialis	Vis.			Aegilops biuncialis	Aegilops biuncialis	Wheat	Gene Pool	Secondary
LBN-LEB-723	LBN01579	LEB-723	LBN				Medicago	littoralis	Loisel.			Medicago littoralis	Medicago littoralis	Alfalfa	Gene Pool	Primary
LBN-LEB-724	LBN01580	LEB-724	LBN		35.8358	33.8767	Hordeum	vulgare	L.			Hordeum vulgare	Hordeum vulgare	Barley	Gene Pool	Primary
LBN-LEB-725	LBN01581	LEB-725	LBN		35.7972	33.8992	Aegilops	neglecta	Req. ex Bertol.			Aegilops neglecta	Aegilops neglecta	Wheat	Gene Pool	Secondary
LBN-LEB-726	LBN01582	LEB-726	LBN		35.8297	33.5536	Aegilops	triuncialis	L.			Aegilops triuncialis	Aegilops triuncialis	Wheat	Gene Pool	Secondary
LBN-LEB-727	LBN01583	LEB-727	LBN		35.8297	33.5536	Aegilops	biuncialis	Vis.			Aegilops biuncialis	Aegilops biuncialis	Wheat	Gene Pool	Secondary
LBN-LEB-728	LBN01584	LEB-728	LBN		35.8297	33.5536	Aegilops	columnaris	Zhuk.			Aegilops columnaris	Aegilops columnaris	Wheat	Gene Pool	Secondary
LBN-LEB-729	LBN01585	LEB-729	LBN		35.8297	33.5536	Aegilops	neglecta	Req. ex Bertol.			Aegilops neglecta	Aegilops neglecta	Wheat	Gene Pool	Secondary
LBN-LEB-730	LBN01586	LEB-730	LBN		35.8089	33.5272	Medicago	scutellata	(L.) Mill.			Medicago scutellata	Medicago scutellata	Alfalfa	Gene Pool	Same genus
LBN-LEB-731	LBN01587	LEB-731	LBN		35.8089	33.5272	Medicago	rotata	Boiss.			Medicago rotata	Medicago rotata	Alfalfa	Gene Pool	Same genus
LBN-LEB-733		LEB-733	LBN	Qennaabeh, main road to marjeyoun	35.7675	33.5019	Medicago	turbinata	Willd.			Medicago turbinata	Medicago turbinata	Alfalfa	Gene Pool	same genus
LBN-LEB-735	LBN01590	LEB-735	LBN		35.7689	33.7014	Medicago	doliata	Carmign.			Medicago doliata	Medicago doliata	Alfalfa	Gene Pool	Primary
LBN-LEB-736	LBN01591	LEB-736	LBN		35.6933	33.6014	Medicago	rotata	Boiss.			Medicago rotata	Medicago rotata	Alfalfa	Gene Pool	Same genus
LBN-LEB-737	LBN01592	LEB-737	LBN				Medicago	scutellata	(L.) Mill.			Medicago scutellata	Medicago scutellata	Alfalfa	Gene Pool	Same genus
LBN-LEB-738	LBN01593	LEB-738	LBN		35.6933	33.6014	Medicago	rugosa	Desr.			Medicago rugosa	Medicago rugosa	Alfalfa	Gene Pool	Same genus
LBN-LEB-739	LBN01594	LEB-739	LBN		35.8411	33.8322	Medicago	murex	Willd.			Medicago murex	Medicago murex	Alfalfa	Gene Pool	Same genus
LBN-LEB-740	LBN01595	LEB-740	LBN		35.6928	33.5575	Medicago	rotata	Boiss.			Medicago rotata	Medicago rotata	Alfalfa	Gene Pool	Same genus
LBN-LEB-741		LEB-741	LBN	Mashghara, behind qaraoun lake	35.6892	33.5478	Medicago	turbinata	Willd.			Medicago turbinata	Medicago turbinata	Alfalfa	Gene Pool	same genus
LBN-LEB-742	LBN01597	LEB-742	LBN		35.7403	33.6036	Hordeum	vulgare	L.			Hordeum vulgare	Hordeum vulgare	Barley	Gene Pool	Primary
LBN-LEB-743	LBN01598	LEB-743	LBN		36.1464	34.1167	Aegilops	biuncialis	Vis.			Aegilops biuncialis	Aegilops biuncialis	Wheat	Gene Pool	Secondary
LBN-LEB-744	LBN01599	LEB-744	LBN		36.1464	34.1167	Medicago	truncatula	Gaertn.			Medicago truncatula	Medicago truncatula	Alfalfa	Gene Pool	Same genus
LBN-LEB-745	LBN01600	LEB-745	LBN		36.1503	34.1575	Medicago	truncatula	Gaertn.			Medicago truncatula	Medicago truncatula	Alfalfa	Gene Pool	Same genus
LBN-LEB-746	LBN01601	LEB-746	LBN		36.1503	34.1575	Medicago	doliata	Carmign.			Medicago doliata	Medicago doliata	Alfalfa	Gene Pool	Primary
LBN-LEB-747	LBN01602	LEB-747	LBN		36.1197	34.1936	Medicago	doliata	Carmign.			Medicago doliata	Medicago doliata	Alfalfa	Gene Pool	Primary
LBN-LEB-748	LBN01603	LEB-748	LBN		36.1197	34.1936	Medicago	truncatula	Gaertn.			Medicago truncatula	Medicago truncatula	Alfalfa	Gene Pool	Same genus
LBN-LEB-749	LBN01604	LEB-749	LBN		35.7869	33.8139	Aegilops	biuncialis	Vis.			Aegilops biuncialis	Aegilops biuncialis	Wheat	Gene Pool	Secondary
LBN-LEB-750	LBN01605	LEB-750	LBN		35.8333	33.8167	Hordeum	vulgare	L.			Hordeum vulgare	Hordeum vulgare	Barley	Gene Pool	Primary
LBN-LEB-751	LBN01606	LEB-751	LBN		35.8333	33.8167	Medicago	rigiduloides	E.Small			Medicago rigiduloides	Medicago rigiduloides	Alfalfa	Gene Pool	Same genus
LBN-LEB-752	LBN01607	LEB-752	LBN		35.8333	33.8167	Medicago	doliata	Carmign.			Medicago doliata	Medicago doliata	Alfalfa	Gene Pool	Primary
LBN-LEB-753	LBN01608	LEB-753	LBN		35.7325	33.8092	Medicago	doliata	Carmign.			Medicago doliata	Medicago doliata	Alfalfa	Gene Pool	Primary
LBN-LEB-754	LBN01609	LEB-754	LBN		35.95	34.0047	Aegilops	biuncialis	Vis.			Aegilops biuncialis	Aegilops biuncialis	Wheat	Gene Pool	Secondary
LBN-LEB-755	LBN01610	LEB-755	LBN		35.9694	34.0047	Medicago	truncatula	Gaertn.			Medicago truncatula	Medicago truncatula	Alfalfa	Gene Pool	Same genus
LBN-LEB-756	LBN01611	LEB-756	LBN		36.38	34.0197	Hordeum	vulgare	L.			Hordeum vulgare	Hordeum vulgare	Barley	Gene Pool	Primary
LBN-LEB-757	LBN01612	LEB-757	LBN		36.2928	34.0197	Aegilops	biuncialis	Vis.			Aegilops biuncialis	Aegilops biuncialis	Wheat	Gene Pool	Secondary
LBN-LEB-758	LBN01613	LEB-758	LBN		35.7692	34.0108	Aegilops	neglecta	Req. ex Bertol.			Aegilops neglecta	Aegilops neglecta	Wheat	Gene Pool	Secondary
LBN-LEB-759	LBN01614	LEB-759	LBN		36.1039	34.1844	Medicago	doliata	Carmign.			Medicago doliata	Medicago doliata	Alfalfa	Gene Pool	Primary
LBN-LEB-760	LBN01615	LEB-760	LBN		36.1039	34.1844	Aegilops	biuncialis	Vis.			Aegilops biuncialis	Aegilops biuncialis	Wheat	Gene Pool	Secondary
LBN-LEB-761	LBN01616	LEB-761	LBN		36.1064	34.1442	Medicago	truncatula	Gaertn.			Medicago truncatula	Medicago truncatula	Alfalfa	Gene Pool	Same genus
LBN-LEB-762	LBN01617	LEB-762	LBN		36.1064	34.1442	Medicago	doliata	Carmign.			Medicago doliata	Medicago doliata	Alfalfa	Gene Pool	Primary
LBN-LEB-763	LBN01618	LEB-763	LBN		36.1064	34.1442	Aegilops	neglecta	Req. ex Bertol.			Aegilops neglecta	Aegilops neglecta	Wheat	Gene Pool	Secondary
LBN-LEB-764	LBN01619	LEB-764	LBN				Aegilops	triuncialis	L.			Aegilops triuncialis	Aegilops triuncialis	Wheat	Gene Pool	Secondary
LBN-LEB-765	LBN01620	LEB-765	LBN		35.7972	33.8992	Aegilops	columnaris	Zhuk.			Aegilops columnaris	Aegilops columnaris	Wheat	Gene Pool	Secondary
LBN-LEB-766		LEB-766	LBN	Aintoura, under the road	35.7972	33.8992	Aegilops	columnaris	Zhuk.			Aegilops columnaris	Aegilops columnaris	Wheat	Gene Pool	Secondary
LBN-LEB-767	LBN01622	LEB-767	LBN		35.7978	33.8997	Aegilops	kotschyi	Boiss.			Aegilops kotschyi	Aegilops kotschyi	Wheat	Gene Pool	Secondary
LBN-LEB-768	LBN01623	LEB-768	LBN		36.2494	34.0242	Medicago	doliata	Carmign.			Medicago doliata	Medicago doliata	Alfalfa	Gene Pool	Primary
LBN-LEB-769	LBN01624	LEB-769	LBN				Medicago	rigiduloides	E.Small			Medicago rigiduloides	Medicago rigiduloides	Alfalfa	Gene Pool	Same genus
LBN-LEB-770	LBN01625	LEB-770	LBN		36.0667	34.0919	Medicago	truncatula	Gaertn.			Medicago truncatula	Medicago truncatula	Alfalfa	Gene Pool	Same genus
LBN-LEB-771		LEB-771	LBN	Beshwat	36.2167	34.2333	Aegilops	neglecta	Req. ex Bertol.			Aegilops neglecta	Aegilops neglecta	Wheat	Gene Pool	Secondary
LBN-LEB-772	LBN01627	LEB-772	LBN		35.8531	33.8711	Aegilops	geniculata	Roth			Aegilops geniculata	Aegilops geniculata	Wheat	Gene Pool	Secondary
LBN-LEB-773	LBN01628	LEB-773	LBN		35.8531	33.8711	Aegilops	columnaris	Zhuk.			Aegilops columnaris	Aegilops columnaris	Wheat	Gene Pool	Secondary
LBN-LEB-774	LBN01629	LEB-774	LBN				Aegilops	biuncialis	Vis.			Aegilops biuncialis	Aegilops biuncialis	Wheat	Gene Pool	Secondary
LBN-LEB-775	LBN01630	LEB-775	LBN		35.8531	33.8711	Aegilops	triuncialis	L.			Aegilops triuncialis	Aegilops triuncialis	Wheat	Gene Pool	Secondary
LBN-LEB-776	LBN01631	LEB-776	LBN		35.8311	33.9494	Aegilops	neglecta	Req. ex Bertol.			Aegilops neglecta	Aegilops neglecta	Wheat	Gene Pool	Secondary
LBN-LEB-777	LBN01632	LEB-777	LBN		35.8311	33.9494	Aegilops	neglecta	Req. ex Bertol.			Aegilops neglecta	Aegilops neglecta	Wheat	Gene Pool	Secondary
LBN-LEB-778		LEB-778	LBN	Baskinta in the village	35.8311	33.9494	Aegilops	triuncialis	L.			Aegilops triuncialis	Aegilops triuncialis	Wheat	Gene Pool	Secondary
LBN-LEB-779	LBN01634	LEB-779	LBN		35.7903	33.9592	Aegilops	columnaris	Zhuk.			Aegilops columnaris	Aegilops columnaris	Wheat	Gene Pool	Secondary
LBN-LEB-780	LBN01635	LEB-780	LBN		35.7903	33.9592	Aegilops	neglecta	Req. ex Bertol.			Aegilops neglecta	Aegilops neglecta	Wheat	Gene Pool	Secondary
LBN-LEB-781	LBN01636	LEB-781	LBN		35.7675	33.5019	Medicago	doliata	Carmign.			Medicago doliata	Medicago doliata	Alfalfa	Gene Pool	Primary
LBN-LEB-782		LEB-782	LBN	Qennaabeh, main road to marjeyoun	35.7675	33.5019	Medicago	rugosa	Desr.			Medicago rugosa	Medicago rugosa	Alfalfa	Gene Pool	Same genus
LBN-LEB-783	LBN01638	LEB-783	LBN		35.705	33.6208	Medicago	rugosa	Desr.			Medicago rugosa	Medicago rugosa	Alfalfa	Gene Pool	Same genus
LBN-LEB-784	LBN01639	LEB-784	LBN		35.705	33.6208	Medicago	scutellata	(L.) Mill.			Medicago scutellata	Medicago scutellata	Alfalfa	Gene Pool	Same genus
LBN-LEB-785	LBN01640	LEB-785	LBN		35.9069	33.8633	Aegilops	biuncialis	Vis.			Aegilops biuncialis	Aegilops biuncialis	Wheat	Gene Pool	Secondary
LBN-LEB-786	LBN01641	LEB-786	LBN		35.9089	33.8647	Medicago	constricta	Durieu			Medicago constricta	Medicago constricta	Alfalfa	Gene Pool	Same genus
LBN-LEB-787	LBN01642	LEB-787	LBN		35.8731	33.8997	Medicago	doliata	Carmign.			Medicago doliata	Medicago doliata	Alfalfa	Gene Pool	Primary
LBN-LEB-788	LBN01643	LEB-788	LBN		35.8847	33.8492	Aegilops	columnaris	Zhuk.			Aegilops columnaris	Aegilops columnaris	Wheat	Gene Pool	Secondary
LBN-LEB-789	LBN01644	LEB-789	LBN				Aegilops	triuncialis	L.			Aegilops triuncialis	Aegilops triuncialis	Wheat	Gene Pool	Secondary
LBN-LEB-790	LBN01645	LEB-790	LBN				Aegilops	peregrina	(Hack.) Maire & Weiller			Aegilops peregrina	Aegilops peregrina	Wheat	Gene Pool	Secondary
LBN-LEB-791	LBN01646	LEB-791	LBN				Aegilops	biuncialis	Vis.			Aegilops biuncialis	Aegilops biuncialis	Wheat	Gene Pool	Secondary
LBN-LEB-792	LBN01647	LEB-792	LBN				Aegilops	biuncialis	Vis.			Aegilops biuncialis	Aegilops biuncialis	Wheat	Gene Pool	Secondary
LBN-LEB-793	LBN01648	LEB-793	LBN		35.7236	33.4614	Medicago	rugosa	Desr.			Medicago rugosa	Medicago rugosa	Alfalfa	Gene Pool	Same genus
LBN-LEB-794	LBN01649	LEB-794	LBN		35.6403	33.3728	Medicago	rugosa	Desr.			Medicago rugosa	Medicago rugosa	Alfalfa	Gene Pool	Same genus
LBN-LEB-795	LBN01650	LEB-795	LBN		35.9069	33.6383	Aegilops	columnaris	Zhuk.			Aegilops columnaris	Aegilops columnaris	Wheat	Gene Pool	Secondary
LBN-LEB-796	LBN01651	LEB-796	LBN		35.9006	33.5439	Medicago	truncatula	Gaertn.			Medicago truncatula	Medicago truncatula	Alfalfa	Gene Pool	Same genus
LBN-LEB-797	LBN01652	LEB-797	LBN		35.8963	33.6546	Vicia	cuspidata	Boiss.			Vicia cuspidata	Vicia cuspidata	Faba bean	Gene Pool	Tertiary
LBN-LEB-798	LBN01653	LEB-798	LBN		35.8963	33.6546	Vicia	lutea	L.			Vicia lutea	Vicia lutea	Vetch	Same genus	Same genus
LBN-LEB-799	LBN01654	LEB-799	LBN		35.6984	33.4448	Vicia	ervilia	(L.) Willd.			Vicia ervilia	Vicia ervilia	Vetch	Same genus	Same genus
LBN-LEB-800	LBN01655	LEB-800	LBN		35.756	33.4876	Medicago	constricta	Durieu			Medicago constricta	Medicago constricta	Alfalfa	Gene Pool	Same genus
LBN-LEB-801	LBN01656	LEB-801	LBN		35.756	33.4876	Medicago	rotata	Boiss.			Medicago rotata	Medicago rotata	Alfalfa	Gene Pool	Same genus
LBN-LEB-802	LBN01657	LEB-802	LBN		35.8468	33.5503	Lathyrus	aphaca	L.			Lathyrus aphaca	Lathyrus aphaca	Grass pea	Same genus	Same genus
LBN-LEB-803	LBN01658	LEB-803	LBN		35.7668	33.4908	Medicago	rotata	Boiss.			Medicago rotata	Medicago rotata	Alfalfa	Gene Pool	Same genus
LBN-LEB 804		LEB 804	LBN	Hawch el kenaabi	35.7668	33.4908	Pisum	sativum	Boiss. at Noe	var. pumilio	Meikle	Pisum sativum	Pisum sativum var. pumilio	Pea	Gene Pool	Primary
LBN-LEB-805	LBN01660	LEB-805	LBN		35.8468	33.5503	Lathyrus	hierosolymitanus	Boiss.			Lathyrus hierosolymitanus	Lathyrus hierosolymitanus	Grass pea	Gene Pool	Tertiary
LBN-LEB-806	LBN01661	LEB-806	LBN		35.8875	33.6356	Vicia	sativa	(L.) Ehrh.			Vicia sativa	Vicia sativa	Vetch	Gene Pool	Primary
LBN-LEB-807	LBN01662	LEB-807	LBN		35.8764	33.6361	Vicia	hybrida	L.			Vicia hybrida	Vicia hybrida	Vetch	Same genus	Same genus
LBN-LEB 808		LEB 808	LBN	Aita	35.8764	33.6361	Lathyrus	blepharicarpus	Boiss.			Lathyrus blepharicarpus	Lathyrus blepharicarpus	Grass pea	Gene Pool	Tertiary
LBN-LEB-809	LBN01664	LEB-809	LBN		35.8867	33.6355	Medicago	truncatula	Gaertn.			Medicago truncatula	Medicago truncatula	Alfalfa	Gene Pool	Same genus
LBN-LEB-810	LBN01665	LEB-810	LBN		35.7614	33.6943	Vicia	sativa	(L.) Ehrh.			Vicia sativa	Vicia sativa	Vetch	Gene Pool	Primary
LBN-LEB 811		LEB 811	LBN	Mansoura	35.7614	33.6943	Vicia	narbonensis	L.			Vicia narbonensis	Vicia narbonensis	Faba bean	Gene Pool	Tertiary
LBN-LEB-812	LBN01667	LEB-812	LBN		35.7588	33.6775	Vicia	sativa	(L.) Ehrh.			Vicia sativa	Vicia sativa	Vetch	Gene Pool	Primary
LBN-LEB-813	LBN01668	LEB-813	LBN		35.7588	33.6775	Vicia	narbonensis	L.			Vicia narbonensis	Vicia narbonensis	Faba bean	Gene Pool	Tertiary
LBN-LEB-814	LBN01669	LEB-814	LBN		35.7588	33.6775	Vicia	hybrida	L.			Vicia hybrida	Vicia hybrida	Vetch	Same genus	Same genus
LBN-LEB-815	LBN01670	LEB-815	LBN		35.7588	33.6775	Lathyrus	hierosolymitanus	Boiss.			Lathyrus hierosolymitanus	Lathyrus hierosolymitanus	Grass pea	Gene Pool	Tertiary
LBN-LEB-816	LBN01671	LEB-816	LBN		35.7028	33.6191	Vicia	hybrida	L.			Vicia hybrida	Vicia hybrida	Vetch	Same genus	Same genus
LBN-LEB-817	LBN01672	LEB-817	LBN		35.7028	33.6191	Vicia	palaestina	Boiss.			Vicia palaestina	Vicia palaestina	Vetch	Same genus	Same genus
LBN-LEB-818	LBN01673	LEB-818	LBN		35.7028	33.6191	Lathyrus	aphaca	L.			Lathyrus aphaca	Lathyrus aphaca	Grass pea	Same genus	Same genus
LBN-LEB-819	LBN01674	LEB-819	LBN		35.7028	33.6191	Lens	ervoides	(Brign.) Grande			Lens ervoides	Lens ervoides	Lentil	Gene Pool	Secondary
LBN-LEB-820	LBN01675	LEB-820	LBN		35.6983	33.6101	Hordeum	vulgare	L.			Hordeum vulgare	Hordeum vulgare	Barley	Gene Pool	Primary
LBN-LEB-821	LBN01676	LEB-821	LBN		35.6652	33.5508	Hordeum	vulgare	K.Koch	subsp. spontaneum	(K. Koch) Thell.	Hordeum vulgare	Hordeum vulgare subsp. spontaneum	Barley	Gene Pool	Primary
LBN-LEB-822	LBN01677	LEB-822	LBN		35.7361	33.5847	Vicia	peregrina	L.			Vicia peregrina	Vicia peregrina	Vetch	Same genus	Same genus
LBN-LEB 823		LEB 823	LBN	Baaloul	35.7361	33.5847	Lathyrus	blepharicarpus	Boiss.			Lathyrus blepharicarpus	Lathyrus blepharicarpus	Grass pea	Gene Pool	Tertiary
LBN-LEB-824	LBN01679	LEB-824	LBN		35.7361	33.5847	Vicia	sericocarpa	Fenzl.			Vicia sericocarpa	Vicia sericocarpa	Vetch	Same genus	Same genus
LBN-LEB-825	LBN01680	LEB-825	LBN		35.8597	33.6405	Vicia	lutea	L.			Vicia lutea	Vicia lutea	Vetch	Same genus	Same genus
LBN-LEB-826	LBN01681	LEB-826	LBN		35.8597	33.6405	Lathyrus	blepharicarpus	Boiss.			Lathyrus blepharicarpus	Lathyrus blepharicarpus	Grass pea	Gene Pool	Tertiary
LBN-LEB-827	LBN01682	LEB-827	LBN		35.8662	33.5363	Lens	ervoides	(Brign.) Grande			Lens ervoides	Lens ervoides	Lentil	Gene Pool	Secondary
LBN-LEB-828	LBN01683	LEB-828	LBN		35.8662	33.5363	Vicia	cuspidata	Boiss.			Vicia cuspidata	Vicia cuspidata	Faba bean	Gene Pool	Tertiary
LBN-LEB-829	LBN01684	LEB-829	LBN		36.1397	34.1503	Pisum	sativum	L.	subsp. elatius	(M. Bieb.) Asch. & Graebn.	Pisum sativum	Pisum sativum subsp. elatius	Pea	Gene Pool	Primary
LBN-LEB-830	LBN01685	LEB-830	LBN		36.0494	33.8978	Hordeum	vulgare	K.Koch	subsp. spontaneum	(K. Koch) Thell.	Hordeum vulgare	Hordeum vulgare subsp. spontaneum	Barley	Gene Pool	Primary
LBN-LEB-831	LBN01686	LEB-831	LBN		36.0964	33.9362	Hordeum	vulgare	L.			Hordeum vulgare	Hordeum vulgare	Barley	Gene Pool	Primary
LBN-LEB-832	LBN01687	LEB-832	LBN		36.2031	33.9817	Vicia	mollis	Boiss. & Hausskn. ex Boiss.			Vicia mollis	Vicia mollis	Vetch	Same genus	Same genus
LBN-LEB 833		LEB 833	LBN	Ain Bourday	36.2075	33.9736	Pisum	sativum	Boiss. at Noe	var. pumilio	Meikle	Pisum sativum	Pisum sativum var. pumilio	Pea	Gene Pool	Primary
LBN-LEB-834	LBN01689	LEB-834	LBN		36.2092	33.9908	Vicia	ervilia	(L.) Willd.			Vicia ervilia	Vicia ervilia	Vetch	Same genus	Same genus
LBN-LEB-835	LBN01690	LEB-835	LBN		36.1428	34.1842	Lens	ervoides	(Brign.) Grande			Lens ervoides	Lens ervoides	Lentil	Gene Pool	Secondary
LBN-LEB-836	LBN01691	LEB-836	LBN		36.1031	34.1842	Pisum	sativum	L.	subsp. elatius	(M. Bieb.) Asch. & Graebn.	Pisum sativum	Pisum sativum subsp. elatius	Pea	Gene Pool	Primary
LBN-LEB-837	LBN01692	LEB-837	LBN		36.0567	34.1522	Vicia	cuspidata	Boiss.			Vicia cuspidata	Vicia cuspidata	Faba bean	Gene Pool	Tertiary
LBN-LEB-838	LBN01693	LEB-838	LBN		36.0567	34.1522	Lens	ervoides	(Brign.) Grande			Lens ervoides	Lens ervoides	Lentil	Gene Pool	Secondary
LBN-LEB-839	LBN01694	LEB-839	LBN		35.8964	33.6366	Medicago	truncatula	Gaertn.			Medicago truncatula	Medicago truncatula	Alfalfa	Gene Pool	Same genus
LBN-LEB-840	LBN01695	LEB-840	LBN		35.6984	33.4448	Hordeum	vulgare	L.			Hordeum vulgare	Hordeum vulgare	Barley	Gene Pool	Primary
LBN-LEB-841	LBN01696	LEB-841	LBN		35.9861	33.8642	Hordeum	vulgare	K.Koch	subsp. spontaneum	(K. Koch) Thell.	Hordeum vulgare	Hordeum vulgare subsp. spontaneum	Barley	Gene Pool	Primary
LBN-LEB-842	LBN01697	LEB-842	LBN		35.9861	33.8642	Hordeum	murinum	L.			Hordeum murinum	Hordeum murinum	Barley	Gene Pool	Tertiary
LBN-LEB-843	LBN01698	LEB-843	LBN		35.9492	33.8608	Hordeum	murinum	L.			Hordeum murinum	Hordeum murinum	Barley	Gene Pool	Tertiary
LBN-LEB-844	LBN01699	LEB-844	LBN		35.871	33.8643	Hordeum	vulgare	K.Koch	subsp. spontaneum	(K. Koch) Thell.	Hordeum vulgare	Hordeum vulgare subsp. spontaneum	Barley	Gene Pool	Primary
LBN-LEB-845	LBN01700	LEB-845	LBN		35.8971	33.8376	Hordeum	vulgare	K.Koch	subsp. spontaneum	(K. Koch) Thell.	Hordeum vulgare	Hordeum vulgare subsp. spontaneum	Barley	Gene Pool	Primary
LBN-LEB-846	LBN01701	LEB-846	LBN		35.8971	33.8376	Hordeum	murinum	L.			Hordeum murinum	Hordeum murinum	Barley	Gene Pool	Tertiary
LBN-LEB-847	LBN01702	LEB-847	LBN		35.6386	33.4842	Lathyrus	blepharicarpus	Boiss.			Lathyrus blepharicarpus	Lathyrus blepharicarpus	Grass pea	Gene Pool	Tertiary
LBN-LEB-848	LBN01703	LEB-848	LBN		35.5878	33.4943	Vicia	palaestina	Boiss.			Vicia palaestina	Vicia palaestina	Vetch	Same genus	Same genus
LBN-LEB-849	LBN01704	LEB-849	LBN		35.5878	33.4943	Hordeum	vulgare	K.Koch	subsp. spontaneum	(K. Koch) Thell.	Hordeum vulgare	Hordeum vulgare subsp. spontaneum	Barley	Gene Pool	Primary
LBN-LEB-850	LBN01705	LEB-850	LBN		35.5878	33.4943	Hordeum	murinum	L.			Hordeum murinum	Hordeum murinum	Barley	Gene Pool	Tertiary
LBN-LEB-851	LBN01706	LEB-851	LBN		35.5883	33.5128	Avena	barbata	Pott ex Link			Avena barbata	Avena barbata	Oat	Gene Pool	Tertiary
LBN-LEB-852	LBN01707	LEB-852	LBN		35.5883	33.5128	Lathyrus	blepharicarpus	Boiss.			Lathyrus blepharicarpus	Lathyrus blepharicarpus	Grass pea	Gene Pool	Tertiary
LBN-LEB-853	LBN01708	LEB-853	LBN		35.5448	33.5126	Avena	barbata	Pott ex Link			Avena barbata	Avena barbata	Oat	Gene Pool	Tertiary
LBN-LEB-854	LBN01709	LEB-854	LBN		36.0314	33.8139	Vicia	sativa	L.	subsp. sativa	(L.) Ehrh.	Vicia sativa	Vicia sativa subsp. sativa	Vetch	Gene Pool	Primary
LBN-LEB-855	LBN01710	LEB-855	LBN		36.0281	33.8133	Hordeum	vulgare	K.Koch	subsp. spontaneum	(K. Koch) Thell.	Hordeum vulgare	Hordeum vulgare subsp. spontaneum	Barley	Gene Pool	Primary
LBN-LEB-856	LBN01711	LEB-856	LBN		36.02	33.8089	Hordeum	vulgare	K.Koch	subsp. spontaneum	(K. Koch) Thell.	Hordeum vulgare	Hordeum vulgare subsp. spontaneum	Barley	Gene Pool	Primary
LBN-LEB-857	LBN01712	LEB-857	LBN		36.02	33.8089	Vicia	ervilia	(L.) Willd.			Vicia ervilia	Vicia ervilia	Vetch	Same genus	Same genus
LBN-LEB-858	LBN01713	LEB-858	LBN		35.8964	33.6366	Vicia	sativa	(L.) Ehrh.			Vicia sativa	Vicia sativa	Vetch	Gene Pool	Primary
LBN-LEB-859	LBN01714	LEB-859	LBN		35.7492	33.6578	Vicia	sativa	(L.) Ehrh.			Vicia sativa	Vicia sativa	Vetch	Gene Pool	Primary
LBN-LEB-860	LBN01715	LEB-860	LBN		35.7492	33.6578	Vicia	palaestina	Boiss.			Vicia palaestina	Vicia palaestina	Vetch	Same genus	Same genus
LBN-LEB-861	LBN01716	LEB-861	LBN		35.7492	33.6578	Lathyrus	aphaca	L.			Lathyrus aphaca	Lathyrus aphaca	Grass pea	Same genus	Same genus
LBN-LEB-862	LBN01717	LEB-862	LBN		35.8468	33.5503	Vicia	sativa	(L.) Ehrh.			Vicia sativa	Vicia sativa	Vetch	Gene Pool	Primary
LBN-LEB-863	LBN01718	LEB-863	LBN		36.0494	33.8978	Hordeum	murinum	L.			Hordeum murinum	Hordeum murinum	Barley	Gene Pool	Tertiary
LBN-LEB 864	LBN01719	LEB 864	LBN		36.2031	33.9818	Lens	ervoides	(Brign.) Grande			Lens ervoides	Lens ervoides	Lentil	Gene Pool	Secondary
LBN-LEB 865	LBN01720	LEB 865	LBN		36.2031	33.9818	Vicia	sativa	L.	subsp. nigra	(L.) Ehrh.	Vicia sativa	Vicia sativa subsp. nigra	Vetch	Gene Pool	Primary
LBN-LEB 866	LBN01721	LEB 866	LBN		36.2031	33.9818	Lathyrus	cicera	L.			Lathyrus cicera	Lathyrus cicera	Grass pea	Gene Pool	Tertiary
LBN-LEB-867	LBN01722	LEB-867	LBN		36.2093	33.9908	Lens	ervoides	(Brign.) Grande			Lens ervoides	Lens ervoides	Lentil	Gene Pool	Secondary
LBN-LEB-868	LBN01723	LEB-868	LBN		36.2146	34.0918	Hordeum	vulgare	K.Koch	subsp. spontaneum	(K. Koch) Thell.	Hordeum vulgare	Hordeum vulgare subsp. spontaneum	Barley	Gene Pool	Primary
LBN-LEB-869	LBN01724	LEB-869	LBN		36.2996	34.1639	Hordeum	murinum	L.			Hordeum murinum	Hordeum murinum	Barley	Gene Pool	Tertiary
LBN-LEB-870	LBN01725	LEB-870	LBN		36.4046	34.2777	Hordeum	murinum	L.			Hordeum murinum	Hordeum murinum	Barley	Gene Pool	Tertiary
LBN-LEB-871	LBN01726	LEB-871	LBN		36.4127	34.2859	Hordeum	vulgare	K.Koch	subsp. spontaneum	(K. Koch) Thell.	Hordeum vulgare	Hordeum vulgare subsp. spontaneum	Barley	Gene Pool	Primary
LBN-LEB 872		LEB 872	LBN	Aita	35.8964	33.6366	Vicia	narbonensis	L.			Vicia narbonensis	Vicia narbonensis	Faba bean	Gene Pool	Tertiary
LBN-LEB-873	LBN01728	LEB-873	LBN		35.7259	33.8335	Vicia	hybrida	L.			Vicia hybrida	Vicia hybrida	Vetch	Same genus	Same genus
LBN-LEB-874	LBN01729	LEB-874	LBN		35.7259	33.8335	Vicia	palaestina	Boiss.			Vicia palaestina	Vicia palaestina	Vetch	Same genus	Same genus
LBN-LEB-875	LBN01730	LEB-875	LBN		35.6259	33.8535	Lens	ervoides	(Brign.) Grande			Lens ervoides	Lens ervoides	Lentil	Gene Pool	Secondary
LBN-LEB-876	LBN01731	LEB-876	LBN		36.143	34.1685	Vicia	mollis	Boiss. & Hausskn. ex Boiss.			Vicia mollis	Vicia mollis	Vetch	Same genus	Same genus
LBN-LEB-877	LBN01732	LEB-877	LBN		36.0282	34.2557	Vicia	ervilia	(L.) Willd.			Vicia ervilia	Vicia ervilia	Vetch	Same genus	Same genus
LBN-LEB-878	LBN01733	LEB-878	LBN		36.0297	34.2534	Vicia	lutea	L.			Vicia lutea	Vicia lutea	Vetch	Same genus	Same genus
LBN-LEB-879	LBN01734	LEB-879	LBN		36.0349	33.9968	Hordeum	vulgare	K.Koch	subsp. spontaneum	(K. Koch) Thell.	Hordeum vulgare	Hordeum vulgare subsp. spontaneum	Barley	Gene Pool	Primary
LBN-LEB-880	LBN01735	LEB-880	LBN		35.9706	34.0069	Vicia	cuspidata	Boiss.			Vicia cuspidata	Vicia cuspidata	Faba bean	Gene Pool	Tertiary
LBN-LEB-881	LBN01736	LEB-881	LBN		35.9706	34.0069	Vicia	narbonensis	L.			Vicia narbonensis	Vicia narbonensis	Faba bean	Gene Pool	Tertiary
LBN-LEB-882	LBN01737	LEB-882	LBN		35.964	34.0056	Vicia	lutea	L.			Vicia lutea	Vicia lutea	Vetch	Same genus	Same genus
LBN-LEB 883		LEB 883	LBN	Oyoun el simen mount (200 m after the military point)	35.964	34.0056	Lathyrus	cicera	L.			Lathyrus cicera	Lathyrus cicera	Grass pea	Gene Pool	Tertiary
LBN-LEB-884	LBN01739	LEB-884	LBN		35.7767	34.1208	Vicia	sericocarpa	Fenzl.			Vicia sericocarpa	Vicia sericocarpa	Vetch	Same genus	Same genus
LBN-LEB-885	LBN01740	LEB-885	LBN		35.7767	34.1208	Vicia	palaestina	Boiss.			Vicia palaestina	Vicia palaestina	Vetch	Same genus	Same genus
LBN-LEB-886	LBN01741	LEB-886	LBN		35.8514	34.1325	Pisum	sativum	L.	subsp. elatius	(M. Bieb.) Asch. & Graebn.	Pisum sativum	Pisum sativum subsp. elatius	Pea	Gene Pool	Primary
LBN-LEB-887	LBN01742	LEB-887	LBN		35.6984	33.4448	Medicago	doliata	Carmign.			Medicago doliata	Medicago doliata	Alfalfa	Gene Pool	Primary
LBN-LEB-888	LBN01743	LEB-888	LBN				Vicia	narbonensis	L.			Vicia narbonensis	Vicia narbonensis	Faba bean	Gene Pool	Tertiary
LBN-LEB 889		LEB 889	LBN	Kefraya (after the military point to joub janine)	35.7492	33.6578	Vicia	hybrida	L.			Vicia hybrida	Vicia hybrida	Vetch	Same genus	Same genus
LBN-LEB-890	LBN01745	LEB-890	LBN		35.8921	34.1247	Vicia	lutea	L.			Vicia lutea	Vicia lutea	Vetch	Same genus	Same genus
LBN-LEB-891	LBN01746	LEB-891	LBN		35.8921	34.1247	Vicia	sativa	L.	subsp. nigra	(L.) Ehrh.	Vicia sativa	Vicia sativa subsp. nigra	Vetch	Gene Pool	Primary
LBN-LEB 892		LEB 892	LBN	Akoora (beginning of the village from laqlouk)	35.8921	34.1247	Pisum	sativum	Boiss. at Noe	var. pumilio	Meikle	Pisum sativum	Pisum sativum var. pumilio	Pea	Gene Pool	Primary
LBN-LEB-893	LBN01748	LEB-893	LBN		35.8921	34.1247	Lathyrus	blepharicarpus	Boiss.			Lathyrus blepharicarpus	Lathyrus blepharicarpus	Grass pea	Gene Pool	Tertiary
LBN-LEB-894	LBN01749	LEB-894	LBN		35.8993	34.1249	Vicia	sativa	(L.) Ehrh.			Vicia sativa	Vicia sativa	Vetch	Gene Pool	Primary
LBN-LEB-895	LBN01750	LEB-895	LBN		35.8869	34.0843	Vicia	ervilia	(L.) Willd.			Vicia ervilia	Vicia ervilia	Vetch	Same genus	Same genus
LBN-LEB 896		LEB 896	LBN	Majdel Akoora (end of the vill	35.8869	34.0843	Lathyrus	blepharicarpus	Boiss.			Lathyrus blepharicarpus	Lathyrus blepharicarpus	Grass pea	Gene Pool	Tertiary
LBN-LEB-897	LBN01752	LEB-897	LBN		35.8441	33.5833	Medicago	constricta	Durieu			Medicago constricta	Medicago constricta	Alfalfa	Gene Pool	Same genus
LBN-LEB-898	LBN01753	LEB-898	LBN		35.8964	33.6366	Triticum	turgidum	L.			Triticum turgidum	Triticum turgidum	Wheat	Gene Pool	Primary
LBN-LEB-899	LBN01754	LEB-899	LBN		35.8964	33.6366	Hordeum	vulgare	K.Koch	subsp. spontaneum	(K. Koch) Thell.	Hordeum vulgare	Hordeum vulgare subsp. spontaneum	Barley	Gene Pool	Primary
LBN-LEB-900	LBN01755	LEB-900	LBN		35.7868	33.4769	Lathyrus	hierosolymitanus	Boiss.			Lathyrus hierosolymitanus	Lathyrus hierosolymitanus	Grass pea	Gene Pool	Tertiary
LBN-LEB-901	LBN01756	LEB-901	LBN		35.755	33.4361	Lathyrus	aphaca	L.			Lathyrus aphaca	Lathyrus aphaca	Grass pea	Same genus	Same genus
LBN-LEB-902	LBN01757	LEB-902	LBN		35.7999	33.8675	Vicia	peregrina	L.			Vicia peregrina	Vicia peregrina	Vetch	Same genus	Same genus
LBN-LEB-903	LBN01758	LEB-903	LBN		35.7438	33.8561	Vicia	palaestina	Boiss.			Vicia palaestina	Vicia palaestina	Vetch	Same genus	Same genus
LBN-LEB-904	LBN01759	LEB-904	LBN		35.7438	33.8561	Lathyrus	aphaca	L.			Lathyrus aphaca	Lathyrus aphaca	Grass pea	Same genus	Same genus
LBN-LEB 905		LEB 905	LBN	Tarchich	35.8136	33.8908	Lathyrus	hierosolymitanus	Boiss.			Lathyrus hierosolymitanus	Lathyrus hierosolymitanus	Grass pea	Gene Pool	Tertiary
LBN-LEB-906	LBN01761	LEB-906	LBN		35.8136	33.8908	Vicia	cuspidata	Boiss.			Vicia cuspidata	Vicia cuspidata	Faba bean	Gene Pool	Tertiary
LBN-LEB-907	LBN01762	LEB-907	LBN		35.7349	33.9095	Vicia	palaestina	Boiss.			Vicia palaestina	Vicia palaestina	Vetch	Same genus	Same genus
LBN-LEB 908		LEB 908	LBN	Wata el mrouj, ghabet bologna	35.7349	33.9095	Lathyrus	hierosolymitanus	Boiss.			Lathyrus hierosolymitanus	Lathyrus hierosolymitanus	Grass pea	Gene Pool	Tertiary
LBN-LEB-909	LBN01764	LEB-909	LBN		35.7686	33.8911	Medicago	turbinata	Willd.			Medicago turbinata	Medicago turbinata	Alfalfa	Gene Pool	same genus
LBN-LEB-910	LBN01765	LEB-910	LBN		35.7686	33.8911	Medicago	scutellata	(L.) Mill.			Medicago scutellata	Medicago scutellata	Alfalfa	Gene Pool	Same genus
LBN-LEB-911	LBN01766	LEB-911	LBN		35.8339	33.5334	Medicago	truncatula	Gaertn.			Medicago truncatula	Medicago truncatula	Alfalfa	Gene Pool	Same genus
LBN-LEB-912	LBN01767	LEB-912	LBN		35.8416	33.5339	Lathyrus	hierosolymitanus	Boiss.			Lathyrus hierosolymitanus	Lathyrus hierosolymitanus	Grass pea	Gene Pool	Tertiary
LBN-LEB-913	LBN01768	LEB-913	LBN		35.7096	33.8054	Vicia	peregrina	L.			Vicia peregrina	Vicia peregrina	Vetch	Same genus	Same genus
LBN-LEB-914	LBN01769	LEB-914	LBN		35.7096	33.8054	Lathyrus	aphaca	L.			Lathyrus aphaca	Lathyrus aphaca	Grass pea	Same genus	Same genus
LBN-LEB-915	LBN01770	LEB-915	LBN		35.6893	33.7046	Lathyrus	aphaca	L.			Lathyrus aphaca	Lathyrus aphaca	Grass pea	Same genus	Same genus
LBN-LEB-916	LBN01771	LEB-916	LBN		35.7044	33.6989	Vicia	peregrina	L.			Vicia peregrina	Vicia peregrina	Vetch	Same genus	Same genus
LBN-LEB 917		LEB 917	LBN	Barouk reserve (martyrs forest)	35.7044	33.6989	Vicia	cuspidata	Boiss.			Vicia cuspidata	Vicia cuspidata	Faba bean	Gene Pool	Tertiary
LBN-LEB-918	LBN01773	LEB-918	LBN		35.6893	33.7046	Vicia	palaestina	Boiss.			Vicia palaestina	Vicia palaestina	Vetch	Same genus	Same genus
LBN-LEB-919	LBN01774	LEB-919	LBN		35.6386	33.4842	Medicago	turbinata	Willd.			Medicago turbinata	Medicago turbinata	Alfalfa	Gene Pool	same genus
LBN-LEB-920	LBN01775	LEB-920	LBN		35.6386	33.4842	Medicago	constricta	Durieu			Medicago constricta	Medicago constricta	Alfalfa	Gene Pool	Same genus
LBN-LEB-921	LBN01776	LEB-921	LBN		35.5858	33.4736	Medicago	truncatula	Gaertn.			Medicago truncatula	Medicago truncatula	Alfalfa	Gene Pool	Same genus
LBN-LEB-922	LBN01777	LEB-922	LBN		35.5858	33.4736	Medicago	rotata	Boiss.			Medicago rotata	Medicago rotata	Alfalfa	Gene Pool	Same genus
LBN-LEB-923	LBN01778	LEB-923	LBN		35.5712	33.5476	Medicago	truncatula	Gaertn.			Medicago truncatula	Medicago truncatula	Alfalfa	Gene Pool	Same genus
LBN-LEB-924	LBN01779	LEB-924	LBN		36.2319	34.0047	Aegilops	markgrafii	L.			Aegilops markgrafii	Aegilops markgrafii	Wheat	Gene Pool	Secondary
LBN-LEB-925	LBN01780	LEB-925	LBN		36.0568	34.1524	Aegilops	markgrafii	L.			Aegilops markgrafii	Aegilops markgrafii	Wheat	Gene Pool	Secondary
LBN-LEB-926	LBN01781	LEB-926	LBN		36.0914	34.1528	Aegilops	markgrafii	L.			Aegilops markgrafii	Aegilops markgrafii	Wheat	Gene Pool	Secondary
LBN-LEB-927	LBN01782	LEB-927	LBN		36.0046	34.2594	Aegilops	cylindrica	Host			Aegilops cylindrica	Aegilops cylindrica	Wheat	Gene Pool	Secondary
LBN-LEB-928	LBN01783	LEB-928	LBN		36.0297	34.2534	Medicago	rigiduloides	E.Small			Medicago rigiduloides	Medicago rigiduloides	Alfalfa	Gene Pool	Same genus
LBN-LEB-929	LBN01784	LEB-929	LBN		36.0429	34.2439	Vicia	sativa	L.	subsp. nigra	(L.) Ehrh.	Vicia sativa	Vicia sativa subsp. nigra	Vetch	Gene Pool	Primary
LBN-LEB-930	LBN01785	LEB-930	LBN		36.0454	34.2446	Aegilops	cylindrica	Host			Aegilops cylindrica	Aegilops cylindrica	Wheat	Gene Pool	Secondary
LBN-LEB-931	LBN01786	LEB-931	LBN		35.8667	34.1378	Aegilops	cylindrica	Host			Aegilops cylindrica	Aegilops cylindrica	Wheat	Gene Pool	Secondary
LBN-LEB-932	LBN01787	LEB-932	LBN		35.8161	34.0097	Aegilops	cylindrica	Host			Aegilops cylindrica	Aegilops cylindrica	Wheat	Gene Pool	Secondary
LBN-LEB-933	LBN01788	LEB-933	LBN		36.1375	34.1748	Aegilops	markgrafii	L.			Aegilops markgrafii	Aegilops markgrafii	Wheat	Gene Pool	Secondary
LBN-LEB-934	LBN01789	LEB-934	LBN		36.0829	34.2043	Pisum	sativum	L.	subsp. elatius	(M. Bieb.) Asch. & Graebn.	Pisum sativum	Pisum sativum subsp. elatius	Pea	Gene Pool	Primary
LBN-LEB-935	LBN01790	LEB-935	LBN		36.0701	34.1686	Aegilops	markgrafii	L.			Aegilops markgrafii	Aegilops markgrafii	Wheat	Gene Pool	Secondary
LBN-LEB-936	LBN01791	LEB-936	LBN		35.8755	34.1804	Aegilops	cylindrica	Host			Aegilops cylindrica	Aegilops cylindrica	Wheat	Gene Pool	Secondary
LBN-LEB-937	LBN01792	LEB-937	LBN				Vicia	cuspidata	Boiss.			Vicia cuspidata	Vicia cuspidata	Faba bean	Gene Pool	Tertiary
LBN-LEB-938	LBN01793	LEB-938	LBN				Lathyrus	aphaca	L.			Lathyrus aphaca	Lathyrus aphaca	Grass pea	Same genus	Same genus
LBN-LEB-939	LBN01794	LEB-939	LBN				Vicia	sativa	L.	subsp. nigra	(L.) Ehrh.	Vicia sativa	Vicia sativa subsp. nigra	Vetch	Gene Pool	Primary
LBN-LEB 940		LEB 940	LBN	Douma (batroun - tannourine road, 2 km after the way to beit chlala)	35.8456	34.2129	Pisum	fulvum	Sm.			Pisum fulvum	Pisum fulvum	Pea	Gene Pool	Secondary
LBN-LEB 941		LEB 941	LBN	Douma (batroun - tannourine road, 2 km after the way to beit chlala)	35.8456	34.2129	Lathyrus	blepharicarpus	Boiss.			Lathyrus blepharicarpus	Lathyrus blepharicarpus	Grass pea	Gene Pool	Tertiary
LBN-LEB 942		LEB 942	LBN	Kfarhilda (500 m after el chalalat restaurant (bsatine el Ossi)	35.8215	34.2423	Cicer	judaicum	Boiss.			Cicer judaicum	Cicer judaicum	Chickpea	Gene Pool	Tertiary
LBN-LEB 943		LEB 943	LBN	Mejdel	35.7889	34.2598	Cicer	judaicum	Boiss.			Cicer judaicum	Cicer judaicum	Chickpea	Gene Pool	Tertiary
LBN-LEB-944	LBN01799	LEB-944	LBN		36.2485	34.0375	Vicia	ervilia	(L.) Willd.			Vicia ervilia	Vicia ervilia	Vetch	Same genus	Same genus
LBN-LEB-945	LBN01800	LEB-945	LBN		36.2356	34.0137	Lens	culinaris	Medik.	subsp. orientalis	(Boiss.) Ponert	Lens culinaris	Lens culinaris subsp. orientalis	Lentil	Gene Pool	Primary
LBN-LEB-946	LBN01801	LEB-946	LBN		36.1156	34.5945	Medicago	scutellata	(L.) Mill.			Medicago scutellata	Medicago scutellata	Alfalfa	Gene Pool	Same genus
LBN-LEB-947	LBN01802	LEB-947	LBN		36.1156	34.5945	Lathyrus	gorgoni	Parl.			Lathyrus gorgoni	Lathyrus gorgoni	Grass pea	Gene Pool	Secondary
LBN-LEB-948	LBN01803	LEB-948	LBN		36.1134	34.5897	Lathyrus	cicera	L.			Lathyrus cicera	Lathyrus cicera	Grass pea	Gene Pool	Tertiary
LBN-LEB 949		LEB 949	LBN	Saidnaya (on the way to charbila)	36.1286	34.589	Lathyrus	basalticus	Rech.f.			Lathyrus basalticus	Lathyrus basalticus	Grass pea	Same genus	Same genus
LBN-LEB-950	LBN01805	LEB-950	LBN		36.1383	34.5856	Lathyrus	cicera	L.			Lathyrus cicera	Lathyrus cicera	Grass pea	Gene Pool	Tertiary
LBN-LEB-953	LBN01806	LEB-953	LBN		35.7242	33.5218	Lens	culinaris	Medik.	subsp. orientalis	(Boiss.) Ponert	Lens culinaris	Lens culinaris subsp. orientalis	Lentil	Gene Pool	Primary
LBN-LEB-954	LBN01807	LEB-954	LBN		35.7069	33.5271	Lathyrus	blepharicarpus	Boiss.			Lathyrus blepharicarpus	Lathyrus blepharicarpus	Grass pea	Gene Pool	Tertiary
LBN-LEB-955	LBN01808	LEB-955	LBN		35.7069	33.5271	Vicia	hybrida	L.			Vicia hybrida	Vicia hybrida	Vetch	Same genus	Same genus
LBN-LEB-956	LBN01809	LEB-956	LBN		35.6734	33.4937	Vicia	hybrida	L.			Vicia hybrida	Vicia hybrida	Vetch	Same genus	Same genus
LBN-LEB 957		LEB 957	LBN	Yohmor	35.6798	33.481	Lathyrus	blepharicarpus	Boiss.			Lathyrus blepharicarpus	Lathyrus blepharicarpus	Grass pea	Gene Pool	Tertiary
LBN-LEB-958	LBN01811	LEB-958	LBN		35.6771	33.4944	Lens	culinaris	Medik.	subsp. orientalis	(Boiss.) Ponert	Lens culinaris	Lens culinaris subsp. orientalis	Lentil	Gene Pool	Primary
LBN-LEB 959		LEB 959	LBN	Yohmor	35.6798	33.481	Pisum	fulvum	Sm.			Pisum fulvum	Pisum fulvum	Pea	Gene Pool	Secondary
LBN-LEB-960	LBN01813	LEB-960	LBN		35.6711	33.455	Vicia	sericocarpa	Fenzl.			Vicia sericocarpa	Vicia sericocarpa	Vetch	Same genus	Same genus
LBN-LEB 961		LEB 961	LBN	Loussia (200 m after the bridge)	35.6422	33.4361	Cicer	judaicum	Boiss.			Cicer judaicum	Cicer judaicum	Chickpea	Gene Pool	Tertiary
LBN-LEB 962		LEB 962	LBN	Loussia	35.6399	33.4369	Medicago	rugosa	Desr.			Medicago rugosa	Medicago rugosa	Alfalfa	Gene Pool	Same genus
LBN-LEB-963	LBN01816	LEB-963	LBN		35.7392	33.4727	Medicago	rugosa	Desr.			Medicago rugosa	Medicago rugosa	Alfalfa	Gene Pool	Same genus
LBN-LEB-964	LBN01817	LEB-964	LBN		35.6936	33.4318	Medicago	rugosa	Desr.			Medicago rugosa	Medicago rugosa	Alfalfa	Gene Pool	Same genus
LBN-LEB-965	LBN01818	LEB-965	LBN		35.6493	33.3948	Lathyrus	ochrus	(L.) DC.			Lathyrus ochrus	Lathyrus ochrus	Grass pea	Same genus	Same genus
LBN-LEB-966	LBN01819	LEB-966	LBN		35.6452	33.3754	Medicago	rugosa	Desr.			Medicago rugosa	Medicago rugosa	Alfalfa	Gene Pool	Same genus
LBN-LEB 967		LEB 967	LBN	Blat	35.6258	33.3688	Vicia	sericocarpa	Fenzl.			Vicia sericocarpa	Vicia sericocarpa	Vetch	Same genus	Same genus
LBN-LEB 968		LEB 968	LBN	Marjeyoun	35.6041	33.3634	Medicago	rugosa	Desr.			Medicago rugosa	Medicago rugosa	Alfalfa	Gene Pool	Same genus
LBN-LEB 969		LEB 969	LBN	Kherbe (south) on the road to nabatieh from khiam	35.5701	33.3158	Lathyrus	ochrus	(L.) DC.			Lathyrus ochrus	Lathyrus ochrus	Grass pea	Same genus	Same genus
LBN-LEB-970	LBN01823	LEB-970	LBN		35.5936	33.3279	Lathyrus	cicera	L.			Lathyrus cicera	Lathyrus cicera	Grass pea	Gene Pool	Tertiary
LBN-LEB-971	LBN01824	LEB-971	LBN		35.6733	33.3329	Lathyrus	ochrus	(L.) DC.			Lathyrus ochrus	Lathyrus ochrus	Grass pea	Same genus	Same genus
LBN-LEB-972	LBN01825	LEB-972	LBN				Medicago	rugosa	Desr.			Medicago rugosa	Medicago rugosa	Alfalfa	Gene Pool	Same genus
LBN-LEB 973		LEB 973	LBN	kfarqouq	35.8591	33.5348	Lathyrus	blepharicarpus	Boiss.			Lathyrus blepharicarpus	Lathyrus blepharicarpus	Grass pea	Gene Pool	Tertiary
LBN-LEB-974	LBN01827	LEB-974	LBN		35.5146	33.5742	Pisum	fulvum	Sm.			Pisum fulvum	Pisum fulvum	Pea	Gene Pool	Secondary
LBN-LEB-975	LBN01828	LEB-975	LBN		35.5308	33.3935	Medicago	turbinata	Willd.			Medicago turbinata	Medicago turbinata	Alfalfa	Gene Pool	same genus
LBN-LEB-976	LBN01829	LEB-976	LBN		35.5308	33.3935	Medicago	rugosa	Desr.			Medicago rugosa	Medicago rugosa	Alfalfa	Gene Pool	Same genus
LBN-LEB-977	LBN01830	LEB-977	LBN		35.5308	33.3935	Lathyrus	ochrus	(L.) DC.			Lathyrus ochrus	Lathyrus ochrus	Grass pea	Same genus	Same genus
LBN-LEB-978	LBN01831	LEB-978	LBN		35.5706	33.4389	Medicago	rugosa	Desr.			Medicago rugosa	Medicago rugosa	Alfalfa	Gene Pool	Same genus
LBN-LEB-980	LBN01832	LEB-980	LBN		35.4905	33.5409	Avena	barbata	Pott ex Link			Avena barbata	Avena barbata	Oat	Gene Pool	Tertiary
LBN-LEB 981		LEB 981	LBN	Kfar roummane	35.5161	33.3913	Pisum	fulvum	Sm.			Pisum fulvum	Pisum fulvum	Pea	Gene Pool	Secondary
LBN-LEB 982		LEB 982	LBN	Ossayra	36.2319	34.0047	Lathyrus	marmoratus	Boiss. & Balansa ex Boiss.			Lathyrus marmoratus	Lathyrus marmoratus	Grass pea	Gene Pool	Secondary
LBN-LEB 983		LEB 983	LBN	Ossayra	36.2319	34.0047	Lathyrus	pseudocicera	Pamp.			Lathyrus pseudocicera	Lathyrus pseudocicera	Grass pea	Gene Pool	Secondary
LBN-LEB 984		LEB 984	LBN	Ossayra	36.2319	34.0047	Lathyrus	gorgoni	Parl.			Lathyrus gorgoni	Lathyrus gorgoni	Grass pea	Gene Pool	Secondary
LBN-LEB-985	LBN01837	LEB-985	LBN		36.2485	34.0375	Vicia	mollis	Boiss. & Hausskn. ex Boiss.			Vicia mollis	Vicia mollis	Vetch	Same genus	Same genus
LBN-LEB 986		LEB 986	LBN	Ossayra	36.2319	34.0047	Cicer	judaicum	Boiss.			Cicer judaicum	Cicer judaicum	Chickpea	Gene Pool	Tertiary
LBN-LEB-987	LBN01839	LEB-987	LBN		35.8858	34.0832	Vicia	cuspidata	Boiss.			Vicia cuspidata	Vicia cuspidata	Faba bean	Gene Pool	Tertiary
LBN-LEB-988	LBN01840	LEB-988	LBN		35.8858	34.0832	Pisum	fulvum	Sm.			Pisum fulvum	Pisum fulvum	Pea	Gene Pool	Secondary
LBN-LEB 989		LEB 989	LBN	Majdel Akoora (on the way to afqa from Oyoun al Simen)	35.8858	34.0832	Lathyrus	blepharicarpus	Boiss.			Lathyrus blepharicarpus	Lathyrus blepharicarpus	Grass pea	Gene Pool	Tertiary
LBN-LEB-990	LBN01842	LEB-990	LBN		35.8648	34.3637	Lathyrus	cicera	L.			Lathyrus cicera	Lathyrus cicera	Grass pea	Gene Pool	Tertiary
LBN-LEB-991	LBN01843	LEB-991	LBN		35.8955	34.3637	Avena	fatua	L.			Avena fatua	Avena fatua	Oat	Gene Pool	Primary
LBN-LEB-992	LBN01844	LEB-992	LBN		35.9009	34.3784	Lathyrus	gorgoni	Parl.			Lathyrus gorgoni	Lathyrus gorgoni	Grass pea	Gene Pool	Secondary
LBN-LEB-993	LBN01845	LEB-993	LBN		35.8999	34.3852	Avena	fatua	L.			Avena fatua	Avena fatua	Oat	Gene Pool	Primary
LBN-LEB-994	LBN01846	LEB-994	LBN		35.9131	34.3902	Lathyrus	gorgoni	Parl.			Lathyrus gorgoni	Lathyrus gorgoni	Grass pea	Gene Pool	Secondary
LBN-LEB-995	LBN01847	LEB-995	LBN		35.9269	34.3911	Vicia	hybrida	L.			Vicia hybrida	Vicia hybrida	Vetch	Same genus	Same genus
LBN-LEB-996	LBN01848	LEB-996	LBN		35.8784	34.3235	Lathyrus	gorgoni	Parl.			Lathyrus gorgoni	Lathyrus gorgoni	Grass pea	Gene Pool	Secondary
LBN-LEB 997		LEB 997	LBN	Aarjess(on the way to lac of Bnachii near FINN restaurant )	35.8835	34.3375	Lathyrus	cicera	L.			Lathyrus cicera	Lathyrus cicera	Grass pea	Gene Pool	Tertiary
LBN-LEB-998	LBN01850	LEB-998	LBN		35.8659	34.3584	Lathyrus	gorgoni	Parl.			Lathyrus gorgoni	Lathyrus gorgoni	Grass pea	Gene Pool	Secondary
LBN-LEB-999	LBN01851	LEB-999	LBN		35.8456	34.2129	Vicia	hybrida	L.			Vicia hybrida	Vicia hybrida	Vetch	Same genus	Same genus
LBN-LEB 1000		LEB 1000	LBN	Douma (batroun - tannourine road, 2 km after the way to beit chlala)	35.8456	34.2129	Vicia	galilaea	Plitmann & Zohary			Vicia galilaea	Vicia galilaea	Faba bean	Gene Pool	Tertiary
LBN-LEB-1001	LBN01853	LEB-1001	LBN		35.8006	34.2531	Avena	barbata	Pott ex Link			Avena barbata	Avena barbata	Oat	Gene Pool	Tertiary
LBN-LEB-1002	LBN01854	LEB-1002	LBN		35.8331	34.285	Lathyrus	gorgoni	Parl.			Lathyrus gorgoni	Lathyrus gorgoni	Grass pea	Gene Pool	Secondary
LBN-LEB-1003	LBN01855	LEB-1003	LBN		35.8331	34.285	Vicia	hybrida	L.			Vicia hybrida	Vicia hybrida	Vetch	Same genus	Same genus
LBN-LEB-1004	LBN01856	LEB-1004	LBN		35.8417	34.293	Medicago	rugosa	Desr.			Medicago rugosa	Medicago rugosa	Alfalfa	Gene Pool	Same genus
LBN-LEB-1005	LBN01857	LEB-1005	LBN		35.846	34.2958	Avena	barbata	Pott ex Link			Avena barbata	Avena barbata	Oat	Gene Pool	Tertiary
LBN-LEB-1006	LBN01858	LEB-1006	LBN		35.7732	34.2627	Vicia	galilaea	Plitmann & Zohary			Vicia galilaea	Vicia galilaea	Faba bean	Gene Pool	Tertiary
LBN-LEB-1007	LBN01859	LEB-1007	LBN		35.9604	33.9033	Cicer	judaicum	Boiss.			Cicer judaicum	Cicer judaicum	Chickpea	Gene Pool	Tertiary
LBN-LEB-1008	LBN01860	LEB-1008	LBN		35.9604	33.9033	Vicia	ervilia	(L.) Willd.			Vicia ervilia	Vicia ervilia	Vetch	Same genus	Same genus
LBN-LEB 1009		LEB 1009	LBN	Younine	36.2613	34.1062	Lathyrus	pseudocicera	Pamp.			Lathyrus pseudocicera	Lathyrus pseudocicera	Grass pea	Gene Pool	Secondary
LBN-LEB-1010	LBN01862	LEB-1010	LBN		36.2593	34.1322	Avena	eriantha	Durieu			Avena eriantha	Avena eriantha	Oat	Gene Pool	Tertiary
LBN-LEB 1011		LEB 1011	LBN	Chaat	36.2857	34.1427	Lathyrus	marmoratus	Boiss. & Balansa ex Boiss.			Lathyrus marmoratus	Lathyrus marmoratus	Grass pea	Gene Pool	Secondary
LBN-LEB-1012	LBN01864	LEB-1012	LBN		36.2923	34.1531	Avena	eriantha	Durieu			Avena eriantha	Avena eriantha	Oat	Gene Pool	Tertiary
LBN-LEB-1013	LBN01865	LEB-1013	LBN		36.4243	34.3025	Aegilops	kotschyi	Boiss.			Aegilops kotschyi	Aegilops kotschyi	Wheat	Gene Pool	Secondary
LBN-LEB-1014	LBN01866	LEB-1014	LBN		36.4025	34.3374	Aegilops	kotschyi	Boiss.			Aegilops kotschyi	Aegilops kotschyi	Wheat	Gene Pool	Secondary
LBN-LEB-1015	LBN01867	LEB-1015	LBN		36.4167	34.3915	Aegilops	kotschyi	Boiss.			Aegilops kotschyi	Aegilops kotschyi	Wheat	Gene Pool	Secondary
LBN-LEB-1016	LBN01868	LEB-1016	LBN		36.1202	34.0847	Vicia	mollis	Boiss. & Hausskn. ex Boiss.			Vicia mollis	Vicia mollis	Vetch	Same genus	Same genus
LBN-LEB-1017	LBN01869	LEB-1017	LBN		36.1202	34.0847	Avena	barbata	Pott ex Link			Avena barbata	Avena barbata	Oat	Gene Pool	Tertiary
LBN-LEB-1018	LBN01870	LEB-1018	LBN		36.1409	34.1532	Vicia	cuspidata	Boiss.			Vicia cuspidata	Vicia cuspidata	Faba bean	Gene Pool	Tertiary
LBN-LEB-1019	LBN01871	LEB-1019	LBN		36.1409	34.1532	Lathyrus	marmoratus	Boiss. & Balansa ex Boiss.			Lathyrus marmoratus	Lathyrus marmoratus	Grass pea	Gene Pool	Secondary
LBN-LEB-1020	LBN01872	LEB-1020	LBN		36.1008	34.1836	Vicia	mollis	Boiss. & Hausskn. ex Boiss.			Vicia mollis	Vicia mollis	Vetch	Same genus	Same genus
LBN-LEB-1021	LBN01873	LEB-1021	LBN		36.0851	34.196	Vicia	ervilia	(L.) Willd.			Vicia ervilia	Vicia ervilia	Vetch	Same genus	Same genus
LBN-LEB-1022	LBN01874	LEB-1022	LBN		35.7651	34.3762	Medicago	turbinata	Willd.			Medicago turbinata	Medicago turbinata	Alfalfa	Gene Pool	same genus
LBN-LEB 1023		LEB 1023	LBN	Aamaret el baikat	36.1588	34.6001	Lathyrus	basalticus	Rech.f.			Lathyrus basalticus	Lathyrus basalticus	Grass pea	Same genus	Same genus
LBN-LEB-1024	LBN01876	LEB-1024	LBN		36.1588	34.6001	Lathyrus	cicera	L.			Lathyrus cicera	Lathyrus cicera	Grass pea	Gene Pool	Tertiary
LBN-LEB-1025	LBN01877	LEB-1025	LBN		35.9749	34.2818	Hordeum	marinum	Huds.			Hordeum marinum	Hordeum marinum	Barley	Gene Pool	Tertiary
LBN-LEB-1026	LBN01878	LEB-1026	LBN		35.8096	33.5228	Avena	barbata	Pott ex Link			Avena barbata	Avena barbata	Oat	Gene Pool	Tertiary
LBN-LEB-1027	LBN01879	LEB-1027	LBN		35.6493	33.3948	Medicago	turbinata	Willd.			Medicago turbinata	Medicago turbinata	Alfalfa	Gene Pool	same genus
LBN-LEB-1028	LBN01880	LEB-1028	LBN		35.6493	33.3948	Vicia	lathyroides	L.			Vicia lathyroides	Vicia lathyroides	Faba bean	Gene Pool	Tertiary
LBN-LEB 1029		LEB 1029	LBN	kawkaba, Souk el khan	35.6436	33.3817	Lathyrus	gorgoni	Parl.			Lathyrus gorgoni	Lathyrus gorgoni	Grass pea	Gene Pool	Secondary
LBN-LEB-1030	LBN01882	LEB-1030	LBN		35.6258	33.3688	Aegilops	umbellulata	Zhuk.			Aegilops umbellulata	Aegilops umbellulata	Wheat	Gene Pool	Secondary
LBN-LEB-1031	LBN01883	LEB-1031	LBN		35.583	33.3329	Vicia	galeata	Boiss.			Vicia galeata	Vicia galeata	Vetch	Same genus	Same genus
LBN-LEB-1032	LBN01884	LEB-1032	LBN		35.5936	33.3279	Medicago	turbinata	Willd.			Medicago turbinata	Medicago turbinata	Alfalfa	Gene Pool	same genus
LBN-LEB-1033	LBN01885	LEB-1033	LBN		36.0392	33.9406	Lathyrus	marmoratus	Boiss. & Balansa ex Boiss.			Lathyrus marmoratus	Lathyrus marmoratus	Grass pea	Gene Pool	Secondary
LBN-LEB-1034	LBN01886	LEB-1034	LBN		36.0392	33.9406	Avena	barbata	Pott ex Link			Avena barbata	Avena barbata	Oat	Gene Pool	Tertiary
LBN-LEB 1035		LEB 1035	LBN	Ouyoun el simen			Vicia	mollis	Boiss. & Hausskn. ex Boiss.			Vicia mollis	Vicia mollis	Vetch	Same genus	Same genus
LBN-LEB-1036	LBN01888	LEB-1036	LBN		35.8029	34.0004	Lathyrus	pseudocicera	Pamp.			Lathyrus pseudocicera	Lathyrus pseudocicera	Grass pea	Gene Pool	Secondary
LBN-LEB 1037		LEB 1037	LBN	Kfartayeh	35.7671	33.9698	Vicia	galilaea	Plitmann & Zohary			Vicia galilaea	Vicia galilaea	Faba bean	Gene Pool	Tertiary
LBN-LEB 1038		LEB 1038	LBN	Ain mechki	36.2379	33.9923	Lathyrus	marmoratus	Boiss. & Balansa ex Boiss.			Lathyrus marmoratus	Lathyrus marmoratus	Grass pea	Gene Pool	Secondary
LBN-LEB 1039		LEB 1039	LBN	Yammouneh (500 m after the military point)	36.064	34.1533	Lathyrus	pseudocicera	Pamp.			Lathyrus pseudocicera	Lathyrus pseudocicera	Grass pea	Gene Pool	Secondary
LBN-LEB 1041		LEB 1041	LBN	Younine (end of village close to a Mosque)	36.2672	34.0849	Cicer	judaicum	Boiss.			Cicer judaicum	Cicer judaicum	Chickpea	Gene Pool	Tertiary
LBN-LEB 1042		LEB 1042	LBN	Ain mechki	36.2379	33.9923	Vicia	hybrida	L.			Vicia hybrida	Vicia hybrida	Vetch	Same genus	Same genus
LBN-LEB-1043	LBN01894	LEB-1043	LBN		35.9489	33.6156	Avena	barbata	Pott ex Link			Avena barbata	Avena barbata	Oat	Gene Pool	Tertiary
LBN-LEB 1044		LEB 1044	LBN	Yanta	35.9489	33.6156	Lathyrus	pseudocicera	Pamp.			Lathyrus pseudocicera	Lathyrus pseudocicera	Grass pea	Gene Pool	Secondary
LBN-LEB-1045	LBN01896	LEB-1045	LBN		35.6936	33.4318	Medicago	turbinata	Willd.			Medicago turbinata	Medicago turbinata	Alfalfa	Gene Pool	same genus
LBN-LEB 1046		LEB 1046	LBN		35.6448	33.3628	Medicago	turbinata	Willd.			Medicago turbinata	Medicago turbinata	Alfalfa	Gene Pool	same genus
LBN-LEB-1047	LBN01898	LEB-1047	LBN		35.8417	33.5341	Aegilops	umbellulata	Zhuk.			Aegilops umbellulata	Aegilops umbellulata	Wheat	Gene Pool	Secondary
LBN-LEB 1048		LEB 1048	LBN	Doures			Lathyrus	marmoratus	Boiss. & Balansa ex Boiss.			Lathyrus marmoratus	Lathyrus marmoratus	Grass pea	Gene Pool	Secondary
LBN-LEB 1049		LEB 1049	LBN	Ain arab	35.9005	33.5876	Vicia	narbonensis	L.			Vicia narbonensis	Vicia narbonensis	Faba bean	Gene Pool	Tertiary
LBN-LEB 1050		LEB 1050	LBN	Ain arab	35.9005	33.5876	Lathyrus	pseudocicera	Pamp.			Lathyrus pseudocicera	Lathyrus pseudocicera	Grass pea	Gene Pool	Secondary
LBN-LEB 1052		LEB 1052	LBN	Ain arab	35.896	33.6366	Lens	culinaris	Medik.	subsp. orientalis	(Boiss.) Ponert	Lens culinaris	Lens culinaris subsp. orientalis	Lentil	Gene Pool	Primary
LBN-LEB-1053	LBN01903	LEB-1053	LBN		35.9511	34.294	Hordeum	marinum	Huds.			Hordeum marinum	Hordeum marinum	Barley	Gene Pool	Tertiary
LBN-LEB-1054	LBN01904	LEB-1054	LBN		35.9539	34.2687	Vicia	lathyroides	L.			Vicia lathyroides	Vicia lathyroides	Faba bean	Gene Pool	Tertiary
LBN-LEB 1055		LEB 1055	LBN	Bcharre	36.0287	34.2545	Lens	ervoides	(Brign.) Grande			Lens ervoides	Lens ervoides	Lentil	Gene Pool	Secondary
LBN-LEB-1056	LBN01906	LEB-1056	LBN		35.7625	33.9828	Vicia	lathyroides	L.			Vicia lathyroides	Vicia lathyroides	Faba bean	Gene Pool	Tertiary
LBN-LEB 1057		LEB 1057	LBN	Kfardebiane (touristic area)	35.7625	33.9828	Vicia	galilaea	Plitmann & Zohary			Vicia galilaea	Vicia galilaea	Faba bean	Gene Pool	Tertiary
LBN-LEB-1058	LBN01908	LEB-1058	LBN		35.7622	33.9897	Avena	barbata	Pott ex Link			Avena barbata	Avena barbata	Oat	Gene Pool	Tertiary
LBN-LEB-1059	LBN01909	LEB-1059	LBN		35.7622	33.9897	Vicia	narbonensis	L.			Vicia narbonensis	Vicia narbonensis	Faba bean	Gene Pool	Tertiary
LBN-LEB-1060	LBN01910	LEB-1060	LBN		35.7839	33.9928	Vicia	lathyroides	L.			Vicia lathyroides	Vicia lathyroides	Faba bean	Gene Pool	Tertiary
LBN-LEB-1061	LBN01911	LEB-1061	LBN		35.8556	33.5781	Triticum	turgidum	L.	subsp. dicoccoides	(Korn. ex Asch. & Graebn.) Thell.	Triticum turgidum	Triticum turgidum subsp. dicoccoides	Wheat	Gene Pool	Primary
LBN-LEB-1062	LBN01912	LEB-1062	LBN		36.1202	34.0844	Triticum	urartu	Gandilyan			Triticum urartu	Triticum urartu	Wheat	Gene Pool	Primary
LBN-LEB-1063	LBN01913	LEB-1063	LBN		36.1582	34.0569	Aegilops	crassa	Boiss.			Aegilops crassa	Aegilops crassa	Wheat	Gene Pool	Secondary
LBN-LEB-1065	LBN01914	LEB-1065	LBN		36.0767	34.1793	Lathyrus	pseudocicera	Pamp.			Lathyrus pseudocicera	Lathyrus pseudocicera	Grass pea	Gene Pool	Secondary
LBN-LEB-1066	LBN01915	LEB-1066	LBN		35.8223	33.5554	Triticum	turgidum	L.	subsp. dicoccoides	(Korn. ex Asch. & Graebn.) Thell.	Triticum turgidum	Triticum turgidum subsp. dicoccoides	Wheat	Gene Pool	Primary
LBN-LEB 1067		LEB 1067	LBN	Mhaydtheh	35.7909	33.5384	Triticum	turgidum	L.	subsp. dicoccoides	(Korn. ex Asch. & Graebn.) Thell.	Triticum turgidum	Triticum turgidum subsp. dicoccoides	Wheat	Gene Pool	Primary
LBN-LEB-1068	LBN01917	LEB-1068	LBN		35.7584	33.5246	Triticum	turgidum	L.	subsp. dicoccoides	(Korn. ex Asch. & Graebn.) Thell.	Triticum turgidum	Triticum turgidum subsp. dicoccoides	Wheat	Gene Pool	Primary
LBN-LEB-1069	LBN01918	LEB-1069	LBN		36.0392	33.9406	Aegilops	columnaris	Zhuk.			Aegilops columnaris	Aegilops columnaris	Wheat	Gene Pool	Secondary
LBN-LEB-1070	LBN01919	LEB-1070	LBN		35.88	34.1319	Vicia	narbonensis	L.			Vicia narbonensis	Vicia narbonensis	Faba bean	Gene Pool	Tertiary
LBN-LEB-1071	LBN01920	LEB-1071	LBN		35.2175	33.2831	Medicago	marina	L.			Medicago marina	Medicago marina	Alfalfa	Gene Pool	tertiary
LBN-LEB 1072		LEB 1072	LBN		35.209	33.2633	Medicago	marina	L.			Medicago marina	Medicago marina	Alfalfa	Gene Pool	tertiary
LBN-LEB-1073	LBN01922	LEB-1073	LBN		36.1332	34.0772	Triticum	urartu	Gandilyan			Triticum urartu	Triticum urartu	Wheat	Gene Pool	Primary
LBN-LEB 1074		LEB 1074	LBN	Qalamoun	35.8025	34.3939	Aegilops	speltoides	Tausch			Aegilops speltoides	Aegilops speltoides	Wheat	Gene Pool	Secondary
LBN-LEB-1075	LBN01924	LEB-1075	LBN		35.7525	33.9519	Aegilops	umbellulata	Zhuk.			Aegilops umbellulata	Aegilops umbellulata	Wheat	Gene Pool	Secondary
LBN-LEB-1077	LBN01925	LEB-1077	LBN		35.8525	34.3419	Aegilops	speltoides	Tausch			Aegilops speltoides	Aegilops speltoides	Wheat	Gene Pool	Secondary
LBN-LEB-1078	LBN01926	LEB-1078	LBN		35.9136	33.6355	Triticum	turgidum	L.	subsp. dicoccoides	(Korn. ex Asch. & Graebn.) Thell.	Triticum turgidum	Triticum turgidum subsp. dicoccoides	Wheat	Gene Pool	Primary
LBN-LEB-1079	LBN01927	LEB-1079	LBN		35.9489	33.6156	Aegilops	columnaris	Zhuk.			Aegilops columnaris	Aegilops columnaris	Wheat	Gene Pool	Secondary
LBN-LEB 1080		LEB 1080	LBN	Yanta	35.9489	33.6156	Triticum	turgidum	L.	subsp. dicoccoides	(Korn. ex Asch. & Graebn.) Thell.	Triticum turgidum	Triticum turgidum subsp. dicoccoides	Wheat	Gene Pool	Primary
LBN-LEB-1081	LBN01929	LEB-1081	LBN		35.9136	33.6355	Triticum	turgidum	L.	subsp. dicoccoides	(Korn. ex Asch. & Graebn.) Thell.	Triticum turgidum	Triticum turgidum subsp. dicoccoides	Wheat	Gene Pool	Primary
LBN-LEB-1082	LBN01930	LEB-1082	LBN		35.9136	33.6355	Triticum	urartu	Gandilyan			Triticum urartu	Triticum urartu	Wheat	Gene Pool	Primary
LBN-LEB-1083	LBN01931	LEB-1083	LBN		35.8307	33.5062	Triticum	turgidum	L.	subsp. dicoccoides	(Korn. ex Asch. & Graebn.) Thell.	Triticum turgidum	Triticum turgidum subsp. dicoccoides	Wheat	Gene Pool	Primary
LBN-LEB-1084	LBN01932	LEB-1084	LBN		35.7701	33.4978	Triticum	turgidum	L.	subsp. dicoccoides	(Korn. ex Asch. & Graebn.) Thell.	Triticum turgidum	Triticum turgidum subsp. dicoccoides	Wheat	Gene Pool	Primary
LBN-LEB-1085	LBN01933	LEB-1085	LBN		35.5961	33.475	Aegilops	kotschyi	Boiss.			Aegilops kotschyi	Aegilops kotschyi	Wheat	Gene Pool	Secondary
LBN-LEB-1086	LBN01934	LEB-1086	LBN		35.2511	33.3379	Medicago	marina	L.			Medicago marina	Medicago marina	Alfalfa	Gene Pool	tertiary
LBN-LEB-1087	LBN01935	LEB-1087	LBN		35.2511	33.3379	Medicago	turbinata	Willd.			Medicago turbinata	Medicago turbinata	Alfalfa	Gene Pool	same genus
LBN-LEB-1088	LBN01936	LEB-1088	LBN		35.8158	33.9934	Aegilops	cylindrica	Host			Aegilops cylindrica	Aegilops cylindrica	Wheat	Gene Pool	Secondary
LBN-LEB-1089	LBN01937	LEB-1089	LBN		35.8133	33.9969	Aegilops	cylindrica	Host			Aegilops cylindrica	Aegilops cylindrica	Wheat	Gene Pool	Secondary
LBN-LEB-1090	LBN01938	LEB-1090	LBN		35.7512	33.9829	Lathyrus	hirsutus	L.			Lathyrus hirsutus	Lathyrus hirsutus	Grass pea	Gene Pool	Tertiary
LBN-LEB-1091	LBN01939	LEB-1091	LBN		35.8164	33.9483	Lathyrus	hirsutus	L.			Lathyrus hirsutus	Lathyrus hirsutus	Grass pea	Gene Pool	Tertiary
LBN-LEB-1092	LBN01940	LEB-1092	LBN		35.799	33.9563	Aegilops	vavilovii	(Zhuk.) Chennav.			Aegilops vavilovii	Aegilops vavilovii	Wheat	Gene Pool	Secondary
LBN-LEB-1093	LBN01941	LEB-1093	LBN		35.8372	33.9429	Lathyrus	hirsutus	L.			Lathyrus hirsutus	Lathyrus hirsutus	Grass pea	Gene Pool	Tertiary
LBN-LEB-1094	LBN01942	LEB-1094	LBN		36.1464	34.16	Aegilops	umbellulata	Zhuk.			Aegilops umbellulata	Aegilops umbellulata	Wheat	Gene Pool	Secondary
LBN-LEB-1095	LBN01943	LEB-1095	LBN		36.1464	34.16	Aegilops	kotschyi	Boiss.			Aegilops kotschyi	Aegilops kotschyi	Wheat	Gene Pool	Secondary
LBN-LEB-1096	LBN01944	LEB-1096	LBN		36.0767	34.1793	Secale	cereale	L.			Secale cereale	Secale cereale	Rye	Taxon Group	Primary
LBN-LEB-1097	LBN01945	LEB-1097	LBN		35.8133	33.9969	Lathyrus	hirsutus	L.			Lathyrus hirsutus	Lathyrus hirsutus	Grass pea	Gene Pool	Tertiary
LBN-LEB-1098	LBN01946	LEB-1098	LBN		35.8246	33.8871	Aegilops	cylindrica	Host			Aegilops cylindrica	Aegilops cylindrica	Wheat	Gene Pool	Secondary
LBN-LEB-1099	LBN01947	LEB-1099	LBN		35.7542	33.9404	Aegilops	columnaris	Zhuk.			Aegilops columnaris	Aegilops columnaris	Wheat	Gene Pool	Secondary
LBN-LEB-1100	LBN01948	LEB-1100	LBN		35.7542	33.9404	Aegilops	kotschyi	Boiss.			Aegilops kotschyi	Aegilops kotschyi	Wheat	Gene Pool	Secondary
LBN-LEB-1102	LBN01949	LEB-1102	LBN		35.8464	34.1253	Aegilops	kotschyi	Boiss.			Aegilops kotschyi	Aegilops kotschyi	Wheat	Gene Pool	Secondary
LBN-LEB-1103	LBN01950	LEB-1103	LBN		35.8172	34.1332	Aegilops	umbellulata	Zhuk.			Aegilops umbellulata	Aegilops umbellulata	Wheat	Gene Pool	Secondary
LBN-LEB-1104	LBN01951	LEB-1104	LBN		36.2609	34.0487	Secale	cereale	L.			Secale cereale	Secale cereale	Rye	Taxon Group	Primary
LBN-LEB-1105	LBN01952	LEB-1105	LBN		36.2593	34.1322	Secale	cereale	L.			Secale cereale	Secale cereale	Rye	Taxon Group	Primary
LBN-LEB 1106		LEB 1106	LBN	Younine	36.2613	34.1062	Vicia	narbonensis	L.			Vicia narbonensis	Vicia narbonensis	Faba bean	Gene Pool	Tertiary
LBN-LEB 1107		LEB 1107	LBN	Niha	35.9604	33.9033	Lens	culinaris	Medik.	subsp. orientalis	(Boiss.) Ponert	Lens culinaris	Lens culinaris subsp. orientalis	Lentil	Gene Pool	Primary
LBN-LEB 1108		LEB 1108	LBN	Ouyoun el siman (Hadath Baalbeck)	35.9912	34.0089	Lens	culinaris	Medik.	subsp. orientalis	(Boiss.) Ponert	Lens culinaris	Lens culinaris subsp. orientalis	Lentil	Gene Pool	Primary
LBN-LEB 1109		LEB 1109	LBN	Yanta	35.9489	33.6156	Lens	culinaris	Medik.	subsp. orientalis	(Boiss.) Ponert	Lens culinaris	Lens culinaris subsp. orientalis	Lentil	Gene Pool	Primary
LBN-LEB 1110		LEB 1110	LBN	Ouyoun el siman (Hadath Baalbeck)	35.9912	34.0089	Lathyrus	marmoratus	Boiss. & Balansa ex Boiss.			Lathyrus marmoratus	Lathyrus marmoratus	Grass pea	Gene Pool	Secondary
LBN-LEB 1111		LEB 1111	LBN	Niha	35.9291	33.723	Vicia	narbonensis	L.			Vicia narbonensis	Vicia narbonensis	Faba bean	Gene Pool	Tertiary
LBN-LEB 1112		LEB 1112	LBN	Kousba	35.8417	34.293	Medicago	turbinata	Willd.			Medicago turbinata	Medicago turbinata	Alfalfa	Gene Pool	same genus
LBN-LEB 1113		LEB 1113	LBN	Kfardabash	36.0392	33.9406	Vicia	cuspidata	Boiss.			Vicia cuspidata	Vicia cuspidata	Faba bean	Gene Pool	Tertiary
LBN-LEB 1114		LEB 1114	LBN	jdaydeh	35.8955	34.3637	Aegilops	vavilovii	(Zhuk.) Chennav.			Aegilops vavilovii	Aegilops vavilovii	Wheat	Gene Pool	Secondary
LBN-LEB 1115		LEB 1115	LBN	Baskinta	35.8164	33.9483	Vicia	narbonensis	L.			Vicia narbonensis	Vicia narbonensis	Faba bean	Gene Pool	Tertiary
LBN-LEB-1116	LBN01963	LEB-1116	LBN		35.9906	33.8613	Hordeum	murinum	L.			Hordeum murinum	Hordeum murinum	Barley	Gene Pool	Tertiary
KEN-1	GeRRI-051211	1	KEN		37.0584	-1.47197	Solanum	campylacanthum	Voronts.			Solanum campylacanthum	Solanum campylacanthum	Eggplant	Gene pool	Secondary
KEN-2	GeRRI-051212	2	KEN		37.9014	-2.46517	Solanum	dasyphyllum	Schum. & Thonn.			Solanum dasyphyllum	Solanum dasyphyllum	Eggplant	Gene pool	Tertiary
KEN-3	GeRRI-051213	3	KEN		39.4528	-4.40331	Oryza	punctata	Kotschy ex Steud.			Oryza punctata	Oryza punctata	Rice	Gene pool	Secondary
KEN-5	GeRRI-051214	5	KEN		39.453	-4.41567	Oryza	longistaminata	A.Chev. & Roehr.			Oryza longistaminata	Oryza longistaminata	Rice	Gene pool	Primary
KEN-7	GeRRI-051215	7	KEN		37.7889	-3.65419	Solanum	coagulans	Fresen.			Solanum coagulans	Solanum coagulans	Eggplant	Gene pool	Tertiary
KEN-8	GeRRI-051216	8	KEN				Solanum	coagulans	Fresen.			Solanum coagulans	Solanum coagulans	Eggplant	Gene pool	Tertiary
KEN-9	GeRRI-051217	9	KEN		37.716	-3.21614	Eleusine	indica	(L.) Gaertn.			Eleusine indica	Eleusine indica	Finger millet	Gene Pool	Primary
KEN-10	GeRRI-051218	10	KEN		37.3744	-2.01306	Cenchrus	mezianus	Leeke			Cenchrus mezianus	Cenchrus mezianus	Pearl millet	Gene Pool	Tertiary
KEN-11	GeRRI-051219	11	KEN		37.4714	-2.14244	Sorghum	purpureosericeum	(A.Rich.) Schweinf. & Aschers			Sorghum purpureosericeum	Sorghum purpureosericeum	Sorghum	Gene pool	Tertiary
KEN-12	GeRRI-051298	12	KEN		36.4559	-0.73573	Cenchrus	hohenackeri	Hochst. ex Steud.			Cenchrus hohenackeri	Cenchrus hohenackeri	Pearl millet	Gene Pool	Tertiary
KEN-13	GeRRI-051299	13	KEN		36.5318	-0.62519	Eleusine	jaegeri	Pilg.			Eleusine jaegeri	Eleusine jaegeri	Finger millet	Gene Pool	Tertiary
KEN-14	GeRRI-051300	14	KEN		36.5318	-0.62519	Solanum	mauense	Bitter			Solanum mauense	Solanum mauense	Eggplant	Gene pool	Tertiary
KEN-15	GeRRI-051301	15	KEN		36.3463	-0.65772	Cenchrus	stramineus	(Peter) Morrone			Cenchrus stramineus	Cenchrus stramineus	Pearl millet	Gene Pool	Tertiary
KEN-16	GeRRI-051302	16	KEN		36.2213	-0.65697	Solanum	aculeatissimum	Jacq.			Solanum aculeatissimum	Solanum aculeatissimum	Eggplant	Gene pool	Tertiary
KEN-17	GeRRI-051303	17	KEN		36.2994	-0.47431	Eleusine	multiflora	Hochst. ex A.Rich.			Eleusine multiflora	Eleusine multiflora	Finger millet	Gene Pool	Tertiary
KEN-CWR18/2/2015		CWR18/2/2015	KEN	Kajiado; 50km from suswa market on the edge of carves in Mt Suswa conservancy	36.4847	-1.37278	Solanum	nigrum	L.			Solanum nigrum	Solanum nigrum	Eggplant	Same genus	Same genus
KEN-19	GeRRI-051305	19	KEN		36.3287	-1.14944	Cenchrus	squamulatus	Fresen.			Cenchrus squamulatus	Cenchrus squamulatus	Pearl millet	Gene Pool	Secondary
KEN-CWR20/2/2015		CWR20/2/2015	KEN	Kajiado; 1km from bisil market towards Namanga	36.885	-2.33833	Solanum	setaceum	Dammer			Solanum setaceum	Solanum setaceum	Eggplant	Gene pool	Tertiary
KEN-19	GeRRI-051307	19	KEN				Solanum	setaceum	Dammer			Solanum setaceum	Solanum setaceum	Eggplant	Gene pool	Tertiary
KEN-20	GeRRI-051308	20	KEN		37.1058	-2.54628	Cenchrus	massaicus	(Stapf) Morrone			Cenchrus massaicus	Cenchrus massaicus	Pearl millet	Gene Pool	Tertiary
KEN-21	GeRRI-051309	21	KEN		37.3548	-2.02439	Solanum	tettense	Klotzsch			Solanum tettense	Solanum tettense	Eggplant	Same genus	Same genus
KEN-25	GeRRI-051310	25	KEN		36.7955	-0.1343	Sorghum	bicolor	(L.) Moench			Sorghum bicolor	Sorghum bicolor	Sorghum	Gene pool	Primary
KEN-26	GeRRI-051311	26	KEN		35.1591	-0.30803	Cenchrus	hohenackeri	Hochst. ex Steud.			Cenchrus hohenackeri	Cenchrus hohenackeri	Pearl millet	Gene Pool	Tertiary
KEN-27	GeRRI-051312	27	KEN		34.587	-0.83512	Cenchrus	purpureus	Schumach.			Cenchrus purpureus	Cenchrus purpureus	Pearl millet	Gene Pool	Secondary
KEN-CWR28/3/2015		CWR28/3/2015	KEN	Kakamega; Yala river bridge on chavakali- kakamega road	34.9008	-0.30778	Ipomoea	cairica	(L.) Sweet			Ipomoea cairica	Ipomoea cairica	Sweetpotato	Same genus	Same genus
KEN-29	GeRRI-051314	29	KEN		34.5699	-0.23387	Cenchrus	purpureus	Schumach.			Cenchrus purpureus	Cenchrus purpureus	Pearl millet	Gene Pool	Secondary
KEN-30	GeRRI-051315	30	KEN		34.1798	-0.35055	Cenchrus	polystachios	(L.) Morrone			Cenchrus polystachios	Cenchrus polystachios	Pearl millet	Gene Pool	Tertiary
KEN-CWR31/3/2015		CWR31/3/2015	KEN	Transnzoia; 5 km off kitale-kapenguria road in saiva swamp national park	35.1756	-1.27972	Ensete	ventricosum	Bruce ex Horan.			Ensete ventricosum	Ensete ventricosum	Banana	Taxon Group	Same genus
KEN-32	GeRRI-051317	32	KEN		36.6394	-1.21923	Solanum	usambarense	Bitter & Dammer			Solanum usambarense	Solanum usambarense	Eggplant	Gene pool	Secondary
KEN-33	GeRRI-051367	33	KEN		39.2653	-3.50697	Cenchrus	ciliaris	L.			Cenchrus ciliaris	Cenchrus ciliaris	Pearl millet	Gene Pool	Tertiary
KEN-34	GeRRI-051368	34	KEN		39.5362	-4.34994	Cenchrus	ciliaris	L.			Cenchrus ciliaris	Cenchrus ciliaris	Pearl millet	Gene Pool	Tertiary
KEN-35	GeRRI-051369	35	KEN		39.5067	-4.40403	Sorghum	bicolor	(Desv.) Stapf	subsp. verticilliflorum	(Steud.) de Wet ex Wiersema & J. Dahlb.	Sorghum bicolor	Sorghum bicolor subsp. verticilliflorum	Sorghum	Gene pool	Primary
KEN-36	GeRRI-051370	36	KEN		39.4751	-4.46186	Cenchrus	polystachios	(L.) Morrone			Cenchrus polystachios	Cenchrus polystachios	Pearl millet	Gene Pool	Tertiary
KEN-37	GeRRI-051371	37	KEN		39.4748	-4.46108	Cenchrus	echinatus	L.			Cenchrus echinatus	Cenchrus echinatus	Pearl millet	Gene Pool	Tertiary
KEN-38	GeRRI-051372	38	KEN		39.4748	-4.46108	Cenchrus	mitis	Andersson			Cenchrus mitis	Cenchrus mitis	Pearl millet	Gene Pool	Tertiary
KEN-39	GeRRI-051373	39	KEN		39.1851	-4.64942	Oryza	punctata	Kotschy ex Steud.			Oryza punctata	Oryza punctata	Rice	Gene pool	Secondary
KEN-40	GeRRI-051374	40	KEN		39.4886	-4.39869	Oryza	longistaminata	A.Chev. & Roehr.			Oryza longistaminata	Oryza longistaminata	Rice	Gene pool	Primary
KEN-41	GeRRI-051375	41	KEN		39.4886	-4.39869	Oryza	sativa	L.			Oryza sativa	Oryza sativa	Rice	Gene pool	Primary
KEN-42	GeRRI-051376	42	KEN		39.4886	-4.39869	Oryza	sativa	L.			Oryza sativa	Oryza sativa	Rice	Gene pool	Primary
KEN-43	GeRRI-051377	43	KEN		39.4886	-4.39869	Oryza	sativa	L.			Oryza sativa	Oryza sativa	Rice	Gene pool	Primary
KEN-CWR44/4/2016		CWR44/4/2016	KEN	Kwale; 2km from kwale mine junction towards titonium mine			Solanum	nigrum	L.			Solanum nigrum	Solanum nigrum	Eggplant	Same genus	Same genus
KEN-CWR45/4/2016		CWR45/4/2016	KEN	Kwale; 2km from kwale mine junction towards titonium mine			Oryza	sativa	L.			Oryza sativa	Oryza sativa	Rice	Gene pool	Primary
KEN-46	GeRRI-051380	46	KEN		39.4886	-4.39994	Oryza	sativa	L.			Oryza sativa	Oryza sativa	Rice	Gene pool	Primary
KEN-47	GeRRI-051381	47	KEN		39.4886	-4.39994	Oryza	sativa	L.			Oryza sativa	Oryza sativa	Rice	Gene pool	Primary
KEN-48	GeRRI-051382	48	KEN		39.4886	-4.39994	Oryza	sativa	L.			Oryza sativa	Oryza sativa	Rice	Gene pool	Primary
KEN-49	GeRRI-051383	49	KEN		39.4817	-4.33518	Cenchrus	polystachios	(L.) Morrone			Cenchrus polystachios	Cenchrus polystachios	Pearl millet	Gene Pool	Tertiary
KEN-50	GeRRI-051384	50	KEN		39.4438	-4.49214	Vigna	unguiculata	(L.) Walp.			Vigna unguiculata	Vigna unguiculata	Cowpea	Gene Pool	Primary
KEN-57	GeRRI-051391	57	KEN		39.8232	-3.67053	Sorghum	bicolor	(Desv.) Stapf	subsp. verticilliflorum	(Steud.) de Wet ex Wiersema & J. Dahlb.	Sorghum bicolor	Sorghum bicolor subsp. verticilliflorum	Sorghum	Gene pool	Primary
KEN-58	GeRRI-051392	58	KEN		39.9814	-3.30764	Cenchrus	ciliaris	L.			Cenchrus ciliaris	Cenchrus ciliaris	Pearl millet	Gene Pool	Tertiary
KEN-60	GeRRI-051394	60	KEN		40.0823	-3.27833	Cenchrus	setigerus	Vahl			Cenchrus setigerus	Cenchrus setigerus	Pearl millet	Gene Pool	Tertiary
KEN-61	GeRRI-051395	61	KEN		40.1768	-2.17142	Oryza	punctata	Kotschy ex Steud.			Oryza punctata	Oryza punctata	Rice	Gene pool	Secondary
KEN-62	GeRRI-051396	62	KEN		40.1768	-2.17142	Sorghum	bicolor	(Desv.) Stapf	subsp. verticilliflorum	(Steud.) de Wet ex Wiersema & J. Dahlb.	Sorghum bicolor	Sorghum bicolor subsp. verticilliflorum	Sorghum	Gene pool	Primary
KEN-63	GeRRI-051397	63	KEN		40.1768	-2.17142	Sorghum	bicolor	(Desv.) Stapf	subsp. verticilliflorum	(Steud.) de Wet ex Wiersema & J. Dahlb.	Sorghum bicolor	Sorghum bicolor subsp. verticilliflorum	Sorghum	Gene pool	Primary
KEN-64	GeRRI-051398	64	KEN		40.1768	-2.17142	Sorghum	bicolor	(Desv.) Stapf	subsp. verticilliflorum	(Steud.) de Wet ex Wiersema & J. Dahlb.	Sorghum bicolor	Sorghum bicolor subsp. verticilliflorum	Sorghum	Gene pool	Primary
KEN-65	GeRRI-051399	65	KEN		40.1911	-2.22086	Oryza	punctata	Kotschy ex Steud.			Oryza punctata	Oryza punctata	Rice	Gene pool	Secondary
KEN-69	GeRRI-051403	69	KEN		37.5361	-2.78448	Sorghum	bicolor	(Desv.) Stapf	subsp. verticilliflorum	(Steud.) de Wet ex Wiersema & J. Dahlb.	Sorghum bicolor	Sorghum bicolor subsp. verticilliflorum	Sorghum	Gene pool	Primary
KEN-75	GeRRI-051409	75	KEN		37.5361	-0.56835	Ipomoea	ochracea	(Lindl.) Sweet			Ipomoea ochracea	Ipomoea ochracea	Sweetpotato	Same genus	Same genus
KEN-CWR85/5/2016		CWR85/5/2016	KEN	Meru; Rwika 43, 2 km from Embu towards Kiritiri	37.5661	-0.63694	Ipomoea	sinensis	(Desr.) Choisy			Ipomoea sinensis	Ipomoea sinensis	Sweetpotato	Same genus	Same genus
KEN-88	GeRRI-051422	88	KEN		37.9242	-0.10547	Cenchrus	polystachios	(L.) Morrone			Cenchrus polystachios	Cenchrus polystachios	Pearl millet	Gene Pool	Tertiary
KEN-CWR89/5/2016		CWR89/5/2016	KEN	Meru; 5km at Kaarika off Meru maua road nturuba	38.0733	-0.40472	Solanum	agnewiorum	Voronts.			Solanum agnewiorum	Solanum agnewiorum	Eggplant	Gene pool	Secondary
KEN-90	GeRRI-051424	90	KEN		37.8634	-0.241	Solanum	phoxocarpum	Voronts.			Solanum phoxocarpum	Solanum phoxocarpum	Eggplant	Same genus	Same genus
KEN-91	GeRRI-051425	91	KEN		37.8635	-0.24061	Solanum	aculeatissimum	Jacq.			Solanum aculeatissimum	Solanum aculeatissimum	Eggplant	Gene pool	Tertiary
KEN-92	GeRRI-051426	92	KEN		37.6416	-0.50145	Solanum	arundo	Mattei			Solanum arundo	Solanum arundo	Eggplant	Same genus	Same genus
KEN-93	GeRRI-051427	93	KEN		37.5741	-0.75122	Solanum	coagulans	Fresen.			Solanum coagulans	Solanum coagulans	Eggplant	Gene pool	Tertiary
KEN-94	GeRRI-051428	94	KEN		37.5615	-0.90536	Cenchrus	ciliaris	L.			Cenchrus ciliaris	Cenchrus ciliaris	Pearl millet	Gene Pool	Tertiary
KEN-97	GeRRI-051431	97	KEN		37.4249	-0.10803	Solanum	mauense	Bitter			Solanum mauense	Solanum mauense	Eggplant	Gene pool	Tertiary
KEN-99	GeRRI-051433	99	KEN		37.2104	-0.04636	Cenchrus	sphacelatus	(Nees) Th.Dur. & Schinz			Cenchrus sphacelatus	Cenchrus sphacelatus	Pearl millet	Gene Pool	Tertiary
KEN-100	GeRRI-051434	100	KEN		37.2304	-0.03769	Solanum	aculeastrum	Dunal			Solanum aculeastrum	Solanum aculeastrum	Eggplant	Same genus	Same genus
KEN-101	GeRRI-051435	101	KEN		37.1181	-0.03425	Sorghum	purpureosericeum	(A.Rich.) Schweinf. & Aschers			Sorghum purpureosericeum	Sorghum purpureosericeum	Sorghum	Gene pool	Tertiary
KEN-104	GeRRI-051438	104	KEN		37.0705	-0.18806	Cenchrus	sphacelatus	(Nees) Th.Dur. & Schinz			Cenchrus sphacelatus	Cenchrus sphacelatus	Pearl millet	Gene Pool	Tertiary
KEN-106	GeRRI-051439	106	KEN		37.1296	-0.17419	Sorghum	bicolor	(Desv.) Stapf	subsp. verticilliflorum	(Steud.) de Wet ex Wiersema & J. Dahlb.	Sorghum bicolor	Sorghum bicolor subsp. verticilliflorum	Sorghum	Gene pool	Primary
KEN-107	GeRRI-051440	107	KEN		36.3282	-0.1501	Cenchrus	procerus	(Stapf.) Clayton			Cenchrus procerus	Cenchrus procerus	Pearl millet	Gene Pool	Tertiary
KEN-114	GeRRI-051447	114	KEN		35.9021	-0.7005	Solanum	aculeastrum	Dunal			Solanum aculeastrum	Solanum aculeastrum	Eggplant	Same genus	Same genus
KEN-115	GeRRI-051616	115	KEN		36.0022	-0.29361	Eleusine	indica	(L.) Gaertn.			Eleusine indica	Eleusine indica	Finger millet	Gene Pool	Primary
KEN-116	GeRRI-051617	116	KEN		35.97	-0.41572	Vicia	sativa	(L.) Ehrh.			Vicia sativa	Vicia sativa	Vetch	Gene Pool	Primary
KEN-117	GeRRI-051618	117	KEN		35.7188	-0.13605	Solanum	nigriviolaceum	Bitter			Solanum nigriviolaceum	Solanum nigriviolaceum	Eggplant	Gene pool	Tertiary
KEN-118	GeRRI-051619	118	KEN		34.6051	0.668533	Cenchrus	trachyphyllus	Pilg.			Cenchrus trachyphyllus	Cenchrus trachyphyllus	Pearl millet	Gene Pool	Tertiary
KEN-121	GeRRI-051622	121	KEN		34.9682	1.03806	Eleusine	indica	(L.) Gaertn.			Eleusine indica	Eleusine indica	Finger millet	Gene Pool	Primary
KEN-122	GeRRI-051623	122	KEN		34.893	1.0527	Vicia	paucifolia	Baker			Vicia paucifolia	Vicia paucifolia	Faba bean	Same genus	Same genus
KEN-125	GeRRI-051626	125	KEN		34.893	1.05281	Vicia	villosa	Roth			Vicia villosa	Vicia villosa	Vetch	Same genus	Same genus
KEN-130	GeRRI-051631	130	KEN		36.0183	0.409	Solanum	campylacanthum	Voronts.			Solanum campylacanthum	Solanum campylacanthum	Eggplant	Gene pool	Secondary
KEN-132	GeRRI-051633	132	KEN		36.4567	-0.25403	Cenchrus	geniculatus	Kunth			Cenchrus geniculatus	Cenchrus geniculatus	Pearl millet	Gene Pool	Tertiary
KEN-CWR133/7/2018		CWR133/7/2018	KEN	Kwale; Eastern side of Nzombo hills	39.3067	-4.51889	Sorghum	bicolor	(Desv.) Stapf	subsp. verticilliflorum	(Steud.) de Wet ex Wiersema & J. Dahlb.	Sorghum bicolor	Sorghum bicolor subsp. verticilliflorum	Sorghum	Gene pool	Primary
KEN-CWR135/7/2018		CWR135/7/2018	KEN	Kilifi; 2 km off Malindi-Lamu road			Solanum	malindiense	Voronts.			Solanum malindiense	Solanum malindiense	Eggplant	Same genus	Same genus
KEN-CWR136/7/2018		CWR136/7/2018	KEN	Makueni; KALRO-Kiboko farm	37.7397	-2.41472	Cenchrus	ciliaris	L.			Cenchrus ciliaris	Cenchrus ciliaris	Pearl millet	Gene Pool	Tertiary
KEN-CWR138/8/2018		CWR138/8/2018	KEN	Kirinyaga; Roadside next to All Saints academy on Sagana-Kagio road	37.445	-0.89333	Solanum	campylacanthum	Voronts.			Solanum campylacanthum	Solanum campylacanthum	Eggplant	Gene pool	Secondary
KEN-CWR139/8/2018		CWR139/8/2018	KEN	Embu; 200m from Thiba river bridge on Gachuriri-Karaba road	37.6206	-0.78556	Solanum	campylacanthum	Voronts.			Solanum campylacanthum	Solanum campylacanthum	Eggplant	Gene pool	Secondary
KEN-CWR140/8/2018		CWR140/8/2018	KEN	Embu; Karaba-wango	37.6761	-0.78639	Sorghum	bicolor	(Desv.) Stapf	subsp. verticilliflorum	(Steud.) de Wet ex Wiersema & J. Dahlb.	Sorghum bicolor	Sorghum bicolor subsp. verticilliflorum	Sorghum	Gene pool	Primary
KEN-CWR142/8/2018		CWR142/8/2018	KEN	Nyeri; Muringato river bank next to Kenya forest service gate	37.13	-0.45583	Cenchrus	caudatus	Trin.			Cenchrus caudatus	Cenchrus caudatus	Pearl millet	Gene Pool	Tertiary
KEN-CWR143/8/2018		CWR143/8/2018	KEN	Laikipia; Thompson falls	36.4361	0.226944	Cenchrus	trachyphyllus	Pilg.			Cenchrus trachyphyllus	Cenchrus trachyphyllus	Pearl millet	Gene Pool	Tertiary
KEN-CWR145/8/2018		CWR145/8/2018	KEN	Nyeri; 2km from Kambi primary school towards Kianjogu	37.1681	-0.24889	Solanum	mauense	Bitter			Solanum mauense	Solanum mauense	Eggplant	Gene pool	Tertiary
KEN-CWR146/8/2018		CWR146/8/2018	KEN	Nyeri; Njoguini entrance to Mt. Kenya forest national park	37.1681	-0.24333	Solanum	aculeastrum	Dunal			Solanum aculeastrum	Solanum aculeastrum	Eggplant	Same genus	Same genus
KEN-CWR147/8/2018		CWR147/8/2018	KEN	Nyeri; Njoguini, 1km inside the Mt. Kenya forest national park	37.3633	-0.17222	Solanum	phoxocarpum	Voronts.			Solanum phoxocarpum	Solanum phoxocarpum	Eggplant	Same genus	Same genus
KEN-CWR148/8/2018		CWR148/8/2018	KEN	Isiolo; Isiolo, next to airport	37.6258	0.567778	Solanum	arundo	Mattei			Solanum arundo	Solanum arundo	Eggplant	Same genus	Same genus
KEN-CWR149/8/2018		CWR149/8/2018	KEN	Meru; Junction to Kibirichia on Meru-Isiolo road	37.8058	0.216944	Solanum	campylacanthum	Voronts.			Solanum campylacanthum	Solanum campylacanthum	Eggplant	Gene pool	Secondary
KEN-CWR150/8/2018		CWR150/8/2018	KEN	Meru; Ciomburu on Meru-Mana road	37.7792	0.230833	Cenchrus	purpureus	Schumach.			Cenchrus purpureus	Cenchrus purpureus	Pearl millet	Gene Pool	Secondary
KEN-CWR151/8/2018		CWR151/8/2018	KEN	Meru	37.9514	0.357222	Solanum	campylacanthum	Voronts.			Solanum campylacanthum	Solanum campylacanthum	Eggplant	Gene pool	Secondary
ITA-CWR0203		CWR0203	ITA		18.3109	39.8141	Daucus	carota	L.	subsp. maritimus	(Lam.) Batt.	Daucus carota	Daucus carota subsp. maritimus	Carrot	Gene Pool	Primary
ITA-CWR0202		CWR0202	ITA		16.1111	39.8636	Lathyrus	grandiflorus	Sibth. & Sm.			Lathyrus grandiflorus	Lathyrus grandiflorus	Grass pea	Same genus	Same genus
ITA-CWR0201		CWR0201	ITA		16.969	40.617	Aegilops	biuncialis	Vis.			Aegilops biuncialis	Aegilops biuncialis	Wheat	Gene Pool	Secondary
ITA-CWR0200		CWR0200	ITA		17.0632	40.6122	Aegilops	biuncialis	Vis.			Aegilops biuncialis	Aegilops biuncialis	Wheat	Gene Pool	Secondary
ITA-CWR0199		CWR0199	ITA		10.3461	46.486	Medicago	sativa	(L.) Arcang	subsp. falcata	(L.) Arcang.	Medicago sativa	Medicago sativa subsp. falcata	Alfalfa	Gene Pool	Primary
ITA-CWR0198		CWR0198	ITA		10.3016	46.4875	Medicago	sativa	(L.) Arcang	subsp. falcata	(L.) Arcang.	Medicago sativa	Medicago sativa subsp. falcata	Alfalfa	Gene Pool	Primary
ITA-CWR0197		CWR0197	ITA		10.3414	46.4855	Medicago	sativa	(L.) Arcang	subsp. falcata	(L.) Arcang.	Medicago sativa	Medicago sativa subsp. falcata	Alfalfa	Gene Pool	Primary
ITA-CWR0196		CWR0196	ITA		10.346	46.4861	Medicago	sativa	(L.) Arcang	subsp. falcata	(L.) Arcang.	Medicago sativa	Medicago sativa subsp. falcata	Alfalfa	Gene Pool	Primary
ITA-CWR0195		CWR0195	ITA		11.7363	44.2374	Lathyrus	sylvestris	L.			Lathyrus sylvestris	Lathyrus sylvestris	Grass pea	Same genus	Same genus
ITA-CWR0194		CWR0194	ITA		10.3422	46.4851	Medicago	sativa	(L.) Arcang	subsp. falcata	(L.) Arcang.	Medicago sativa	Medicago sativa subsp. falcata	Alfalfa	Gene Pool	Primary
ITA-CWR0193		CWR0193	ITA		10.4103	44.4171	Lathyrus	sylvestris	L.			Lathyrus sylvestris	Lathyrus sylvestris	Grass pea	Same genus	Same genus
ITA-CWR0192		CWR0192	ITA		10.3398	46.4856	Medicago	sativa	(L.) Arcang	subsp. falcata	(L.) Arcang.	Medicago sativa	Medicago sativa subsp. falcata	Alfalfa	Gene Pool	Primary
ITA-CWR0191		CWR0191	ITA		10.3407	46.4856	Medicago	sativa	(L.) Arcang	subsp. falcata	(L.) Arcang.	Medicago sativa	Medicago sativa subsp. falcata	Alfalfa	Gene Pool	Primary
ITA-CWR0190		CWR0190	ITA		10.3543	46.4828	Medicago	sativa	(L.) Arcang	subsp. falcata	(L.) Arcang.	Medicago sativa	Medicago sativa subsp. falcata	Alfalfa	Gene Pool	Primary
ITA-CWR0189		CWR0189	ITA		10.3664	46.4863	Medicago	sativa	(L.) Arcang	subsp. falcata	(L.) Arcang.	Medicago sativa	Medicago sativa subsp. falcata	Alfalfa	Gene Pool	Primary
ITA-CWR0188		CWR0188	ITA		10.8592	44.2689	Lathyrus	sylvestris	L.			Lathyrus sylvestris	Lathyrus sylvestris	Grass pea	Same genus	Same genus
ITA-CWR0187	187	CWR0187	ITA		6.80972	44.9606	Lathyrus	heterophyllus	L.			Lathyrus heterophyllus	Lathyrus heterophyllus	Grass pea	Same genus	Same genus
ITA-CWR0187		CWR0187	ITA		10.362	46.4917	Lathyrus	sylvestris	L.			Lathyrus sylvestris	Lathyrus sylvestris	Grass pea	Same genus	Same genus
ITA-CWR0186	186	CWR0186	ITA		6.75336	44.9404	Lathyrus	heterophyllus	L.			Lathyrus heterophyllus	Lathyrus heterophyllus	Grass pea	Same genus	Same genus
ITA-CWR0186		CWR0186	ITA		8.95878	45.262	Malus	sylvestris	(L.) Mill.			Malus sylvestris	Malus sylvestris	Apple	Gene Pool	Primary
ITA-CWR0185	185	CWR0185	ITA		6.84517	44.9398	Lathyrus	heterophyllus	L.			Lathyrus heterophyllus	Lathyrus heterophyllus	Grass pea	Same genus	Same genus
ITA-CWR0185		CWR0185	ITA		14.1755	40.7998	Medicago	arborea	L.			Medicago arborea	Medicago arborea	Alfalfa	Gene Pool	tertiary
ITA-CWR0184	184	CWR0184	ITA		6.81172	44.9243	Lathyrus	heterophyllus	L.			Lathyrus heterophyllus	Lathyrus heterophyllus	Grass pea	Same genus	Same genus
ITA-CWR0184		CWR0184	ITA		14.0282	40.9274	Vicia	narbonensis	L.			Vicia narbonensis	Vicia narbonensis	Faba bean	Gene Pool	Tertiary
ITA-CWR0183	183	CWR0183	ITA		10.6479	42.9532	Medicago	marina	L.			Medicago marina	Medicago marina	Alfalfa	Gene Pool	tertiary
ITA-CWR0182	182	CWR0182	ITA		9.07181	44.3776	Daucus	carota	L.	subsp. maritimus	(Lam.) Batt.	Daucus carota	Daucus carota subsp. maritimus	Carrot	Gene Pool	Primary
ITA-CWR0182		CWR0182	ITA		15.2506	40.405	Lathyrus	sylvestris	L.			Lathyrus sylvestris	Lathyrus sylvestris	Grass pea	Same genus	Same genus
ITA-CWR0181	181	CWR0181	ITA		9.07589	44.3755	Daucus	carota	L.	subsp. maritimus	(Lam.) Batt.	Daucus carota	Daucus carota subsp. maritimus	Carrot	Gene Pool	Primary
ITA-CWR0181		CWR0181	ITA		14.2524	40.5437	Medicago	arborea	L.			Medicago arborea	Medicago arborea	Alfalfa	Gene Pool	tertiary
ITA-CWR0180	180	CWR0180	ITA		9.05108	44.3798	Daucus	carota	L.	subsp. maritimus	(Lam.) Batt.	Daucus carota	Daucus carota subsp. maritimus	Carrot	Gene Pool	Primary
ITA-CWR0180		CWR0180	ITA		15.2508	40.409	Vicia	hybrida	L.			Vicia hybrida	Vicia hybrida	Vetch	Same genus	Same genus
ITA-CWR0179	179	CWR0179	ITA		9.42233	44.2593	Medicago	polymorpha	L.			Medicago polymorpha	Medicago polymorpha	Alfalfa	Gene Pool	Same genus
ITA-CWR0178	178	CWR0178	ITA		9.37667	44.291	Medicago	polymorpha	L.			Medicago polymorpha	Medicago polymorpha	Alfalfa	Gene Pool	Same genus
ITA-CWR0178		CWR0178	ITA		14.0182	40.9567	Hordeum	marinum	Huds.			Hordeum marinum	Hordeum marinum	Barley	Gene Pool	Tertiary
ITA-CWR0177	177	CWR0177	ITA		7.55403	43.7842	Medicago	arborea	L.			Medicago arborea	Medicago arborea	Alfalfa	Gene Pool	tertiary
ITA-CWR0177		CWR0177	ITA		11.9853	44.0314	Lathyrus	sylvestris	L.			Lathyrus sylvestris	Lathyrus sylvestris	Grass pea	Same genus	Same genus
ITA-CWR0176	176	CWR0176	ITA		9.13103	44.6723	Lathyrus	latifolius	L.			Lathyrus latifolius	Lathyrus latifolius	Grass pea	Same genus	Same genus
ITA-CWR0176		CWR0176	ITA		11.7565	43.8846	Vicia	bithynica	(L.) L.			Vicia bithynica	Vicia bithynica	Faba bean	Gene Pool	Tertiary
ITA-CWR0175	175	CWR0175	ITA		8.98142	44.7269	Lathyrus	latifolius	L.			Lathyrus latifolius	Lathyrus latifolius	Grass pea	Same genus	Same genus
ITA-CWR0175		CWR0175	ITA		11.6577	44.2774	Lathyrus	sylvestris	L.			Lathyrus sylvestris	Lathyrus sylvestris	Grass pea	Same genus	Same genus
ITA-CWR0174	174	CWR0174	ITA		8.92789	44.4392	Lathyrus	latifolius	L.			Lathyrus latifolius	Lathyrus latifolius	Grass pea	Same genus	Same genus
ITA-CWR0174		CWR0174	ITA		10.5786	44.4195	Lathyrus	sylvestris	L.			Lathyrus sylvestris	Lathyrus sylvestris	Grass pea	Same genus	Same genus
ITA-CWR0173	173	CWR0173	ITA		9.07397	44.6965	Lathyrus	latifolius	L.			Lathyrus latifolius	Lathyrus latifolius	Grass pea	Same genus	Same genus
ITA-CWR0173		CWR0173	ITA		9.29864	44.9359	Lathyrus	latifolius	L.			Lathyrus latifolius	Lathyrus latifolius	Grass pea	Same genus	Same genus
ITA-CWR0172	172	CWR0172	ITA		9.17028	44.532	Lathyrus	latifolius	L.			Lathyrus latifolius	Lathyrus latifolius	Grass pea	Same genus	Same genus
ITA-CWR0172		CWR0172	ITA		15.4916	42.111	Daucus	carota	L.	subsp. carota		Daucus carota	Daucus carota subsp. carota	Carrot	Gene Pool	Primary
ITA-CWR0171	171	CWR0171	ITA		9.02814	44.4118	Lathyrus	latifolius	L.			Lathyrus latifolius	Lathyrus latifolius	Grass pea	Same genus	Same genus
ITA-CWR0171		CWR0171	ITA		11.6585	44.2735	Hordeum	marinum	Huds.			Hordeum marinum	Hordeum marinum	Barley	Gene Pool	Tertiary
ITA-CWR0170	170	CWR0170	ITA		8.8675	44.7141	Lathyrus	latifolius	L.			Lathyrus latifolius	Lathyrus latifolius	Grass pea	Same genus	Same genus
ITA-CWR0170		CWR0170	ITA		17.196	40.6154	Aegilops	triuncialis	L.			Aegilops triuncialis	Aegilops triuncialis	Wheat	Gene Pool	Secondary
ITA-CWR0169	169	CWR0169	ITA		9.81045	44.5519	Malus	sylvestris	(L.) Mill.			Malus sylvestris	Malus sylvestris	Apple	Gene Pool	Primary
ITA-CWR0169		CWR0169	ITA		17.0607	40.6243	Aegilops	triuncialis	L.			Aegilops triuncialis	Aegilops triuncialis	Wheat	Gene Pool	Secondary
ITA-CWR0168	168	CWR0168	ITA		9.9936	44.9446	Lathyrus	tuberosus	L.			Lathyrus tuberosus	Lathyrus tuberosus	Grass pea	Same genus	Same genus
ITA-CWR0168		CWR0168	ITA		17.0632	40.612	Aegilops	triuncialis	L.			Aegilops triuncialis	Aegilops triuncialis	Wheat	Gene Pool	Secondary
ITA-CWR0167	167	CWR0167	ITA		9.20622	45.0721	Lathyrus	tuberosus	L.			Lathyrus tuberosus	Lathyrus tuberosus	Grass pea	Same genus	Same genus
ITA-CWR0167		CWR0167	ITA		17.1285	40.9231	Hordeum	bulbosum	L.			Hordeum bulbosum	Hordeum bulbosum	Barley	Gene Pool	Tertiary
ITA-CWR0166	166	CWR0166	ITA		9.20469	45.0725	Lathyrus	tuberosus	L.			Lathyrus tuberosus	Lathyrus tuberosus	Grass pea	Same genus	Same genus
ITA-CWR0166		CWR0166	ITA		17.1272	40.9227	Hordeum	bulbosum	L.			Hordeum bulbosum	Hordeum bulbosum	Barley	Gene Pool	Tertiary
ITA-CWR0165	165	CWR0165	ITA		10.341	46.5069	Medicago	sativa	(L.) Arcang	subsp. falcata	(L.) Arcang.	Medicago sativa	Medicago sativa subsp. falcata	Alfalfa	Gene Pool	Primary
ITA-CWR0165		CWR0165	ITA		16.175	40.7553	Medicago	scutellata	(L.) Mill.			Medicago scutellata	Medicago scutellata	Alfalfa	Gene Pool	Same genus
ITA-CWR0164	164	CWR0164	ITA		9.26288	40.8109	Daucus	carota	L.	subsp. carota		Daucus carota	Daucus carota subsp. carota	Carrot	Gene Pool	Primary
ITA-CWR0164		CWR0164	ITA		16.3892	40.7557	Hordeum	bulbosum	L.			Hordeum bulbosum	Hordeum bulbosum	Barley	Gene Pool	Tertiary
ITA-CWR0163	163	CWR0163	ITA		9.41028	41.0692	Daucus	carota	L.	subsp. carota		Daucus carota	Daucus carota subsp. carota	Carrot	Gene Pool	Primary
ITA-CWR0163		CWR0163	ITA		16.3937	40.754	Hordeum	bulbosum	L.			Hordeum bulbosum	Hordeum bulbosum	Barley	Gene Pool	Tertiary
ITA-CWR0162	162	CWR0162	ITA		8.44214	38.9807	Daucus	carota	L.	subsp. maritimus	(Lam.) Batt.	Daucus carota	Daucus carota subsp. maritimus	Carrot	Gene Pool	Primary
ITA-CWR0162		CWR0162	ITA		12.4639	44.0448	Vicia	hybrida	L.			Vicia hybrida	Vicia hybrida	Vetch	Same genus	Same genus
ITA-CWR0161	161	CWR0161	ITA		9.55917	40.905	Daucus	carota	L.	subsp. carota		Daucus carota	Daucus carota subsp. carota	Carrot	Gene Pool	Primary
ITA-CWR0161		CWR0161	ITA		12.4514	44.041	Vicia	hybrida	L.			Vicia hybrida	Vicia hybrida	Vetch	Same genus	Same genus
ITA-CWR0160	160	CWR0160	ITA		9.19155	40.7824	Daucus	carota	L.	subsp. carota		Daucus carota	Daucus carota subsp. carota	Carrot	Gene Pool	Primary
ITA-CWR0160		CWR0160	ITA		12.4514	44.041	Vicia	bithynica	(L.) L.			Vicia bithynica	Vicia bithynica	Faba bean	Gene Pool	Tertiary
ITA-CWR0159	159	CWR0159	ITA		9.56139	40.9197	Daucus	carota	L.	subsp. carota		Daucus carota	Daucus carota subsp. carota	Carrot	Gene Pool	Primary
ITA-CWR0159		CWR0159	ITA		11.6985	44.2433	Lathyrus	hirsutus	L.			Lathyrus hirsutus	Lathyrus hirsutus	Grass pea	Gene Pool	Tertiary
ITA-CWR0158	158	CWR0158	ITA		9.21225	40.7803	Daucus	carota	L.	subsp. carota		Daucus carota	Daucus carota subsp. carota	Carrot	Gene Pool	Primary
ITA-CWR0158		CWR0158	ITA		11.6985	44.2433	Vicia	hybrida	L.			Vicia hybrida	Vicia hybrida	Vetch	Same genus	Same genus
ITA-CWR0157	157	CWR0157	ITA		9.25441	40.7993	Daucus	carota	L.	subsp. carota		Daucus carota	Daucus carota subsp. carota	Carrot	Gene Pool	Primary
ITA-CWR0157		CWR0157	ITA		11.4969	44.4375	Lathyrus	hirsutus	L.			Lathyrus hirsutus	Lathyrus hirsutus	Grass pea	Gene Pool	Tertiary
ITA-CWR0156	156	CWR0156	ITA		9.1802	40.7742	Daucus	carota	L.	subsp. carota		Daucus carota	Daucus carota subsp. carota	Carrot	Gene Pool	Primary
ITA-CWR0156		CWR0156	ITA		11.7061	44.2491	Hordeum	marinum	Huds.			Hordeum marinum	Hordeum marinum	Barley	Gene Pool	Tertiary
ITA-CWR0155	155	CWR0155	ITA		8.75556	39.1315	Daucus	carota	L.	subsp. carota		Daucus carota	Daucus carota subsp. carota	Carrot	Gene Pool	Primary
ITA-CWR0154	154	CWR0154	ITA		9.11603	40.7812	Daucus	carota	L.	subsp. carota		Daucus carota	Daucus carota subsp. carota	Carrot	Gene Pool	Primary
ITA-CWR0154		CWR0154	ITA		11.6881	44.2844	Hordeum	murinum	L.			Hordeum murinum	Hordeum murinum	Barley	Gene Pool	Tertiary
ITA-CWR0153	153	CWR0153	ITA		8.52829	39.1456	Daucus	carota	L.	subsp. carota		Daucus carota	Daucus carota subsp. carota	Carrot	Gene Pool	Primary
ITA-CWR0152	152	CWR0152	ITA		9.13528	40.7575	Hordeum	bulbosum	L.			Hordeum bulbosum	Hordeum bulbosum	Barley	Gene Pool	Tertiary
ITA-CWR0152		CWR0152	ITA		11.6847	44.2803	Hordeum	marinum	Huds.			Hordeum marinum	Hordeum marinum	Barley	Gene Pool	Tertiary
ITA-CWR0151	151	CWR0151	ITA		9.13972	40.7619	Hordeum	bulbosum	L.			Hordeum bulbosum	Hordeum bulbosum	Barley	Gene Pool	Tertiary
ITA-CWR0151		CWR0151	ITA		11.6818	44.2856	Hordeum	marinum	Huds.			Hordeum marinum	Hordeum marinum	Barley	Gene Pool	Tertiary
ITA-CWR0150	150	CWR0150	ITA		9.05889	40.7247	Hordeum	bulbosum	L.			Hordeum bulbosum	Hordeum bulbosum	Barley	Gene Pool	Tertiary
ITA-CWR0150		CWR0150	ITA		9.1465	45.0147	Vicia	hybrida	L.			Vicia hybrida	Vicia hybrida	Vetch	Same genus	Same genus
ITA-CWR0149	149	CWR0149	ITA		9.13694	40.7633	Hordeum	bulbosum	L.			Hordeum bulbosum	Hordeum bulbosum	Barley	Gene Pool	Tertiary
ITA-CWR0149		CWR0149	ITA		9.23589	44.8892	Lathyrus	hirsutus	L.			Lathyrus hirsutus	Lathyrus hirsutus	Grass pea	Gene Pool	Tertiary
ITA-CWR0148	148	CWR0148	ITA		9.12361	40.7536	Hordeum	bulbosum	L.			Hordeum bulbosum	Hordeum bulbosum	Barley	Gene Pool	Tertiary
ITA-CWR0148		CWR0148	ITA		9.42447	44.8034	Lathyrus	hirsutus	L.			Lathyrus hirsutus	Lathyrus hirsutus	Grass pea	Gene Pool	Tertiary
ITA-CWR0147	147	CWR0147	ITA		8.89028	40.1325	Hordeum	bulbosum	L.			Hordeum bulbosum	Hordeum bulbosum	Barley	Gene Pool	Tertiary
ITA-CWR0147		CWR0147	ITA		16.2421	39.8447	Aegilops	triuncialis	L.			Aegilops triuncialis	Aegilops triuncialis	Wheat	Gene Pool	Secondary
ITA-CWR0146	146	CWR0146	ITA		9.02389	40.7256	Hordeum	bulbosum	L.			Hordeum bulbosum	Hordeum bulbosum	Barley	Gene Pool	Tertiary
ITA-CWR0146		CWR0146	ITA		9.23361	44.9187	Lathyrus	hirsutus	L.			Lathyrus hirsutus	Lathyrus hirsutus	Grass pea	Gene Pool	Tertiary
ITA-CWR0145	145	CWR0145	ITA		8.88722	40.1322	Hordeum	bulbosum	L.			Hordeum bulbosum	Hordeum bulbosum	Barley	Gene Pool	Tertiary
ITA-CWR0145		CWR0145	ITA		9.30736	45.0361	Vicia	hybrida	L.			Vicia hybrida	Vicia hybrida	Vetch	Same genus	Same genus
ITA-CWR0144	144	CWR0144	ITA		8.88694	40.1347	Hordeum	bulbosum	L.			Hordeum bulbosum	Hordeum bulbosum	Barley	Gene Pool	Tertiary
ITA-CWR0144		CWR0144	ITA		9.19825	44.9567	Aegilops	neglecta	Req. ex Bertol.			Aegilops neglecta	Aegilops neglecta	Wheat	Gene Pool	Secondary
ITA-CWR0143	143	CWR0143	ITA		8.515	39.1486	Hordeum	bulbosum	L.			Hordeum bulbosum	Hordeum bulbosum	Barley	Gene Pool	Tertiary
ITA-CWR0143		CWR0143	ITA		9.19825	44.9567	Aegilops	neglecta	Req. ex Bertol.			Aegilops neglecta	Aegilops neglecta	Wheat	Gene Pool	Secondary
ITA-CWR0142	142	CWR0142	ITA		9.13222	40.8236	Aegilops	neglecta	Req. ex Bertol.			Aegilops neglecta	Aegilops neglecta	Wheat	Gene Pool	Secondary
ITA-CWR0141	141	CWR0141	ITA		9.14111	40.8156	Aegilops	geniculata	Roth			Aegilops geniculata	Aegilops geniculata	Wheat	Gene Pool	Secondary
ITA-CWR0141		CWR0141	ITA		9.39014	44.7672	Aegilops	geniculata	Roth			Aegilops geniculata	Aegilops geniculata	Wheat	Gene Pool	Secondary
ITA-CWR0140	140	CWR0140	ITA		9.13444	40.8147	Aegilops	neglecta	Req. ex Bertol.			Aegilops neglecta	Aegilops neglecta	Wheat	Gene Pool	Secondary
ITA-CWR0140		CWR0140	ITA		9.23364	44.8893	Aegilops	geniculata	Roth			Aegilops geniculata	Aegilops geniculata	Wheat	Gene Pool	Secondary
ITA-CWR0139	139	CWR0139	ITA		9.08611	40.8358	Aegilops	neglecta	Req. ex Bertol.			Aegilops neglecta	Aegilops neglecta	Wheat	Gene Pool	Secondary
ITA-CWR0139		CWR0139	ITA		16.1011	39.8636	Hordeum	bulbosum	L.			Hordeum bulbosum	Hordeum bulbosum	Barley	Gene Pool	Tertiary
ITA-CWR0138	138	CWR0138	ITA		9.1325	40.8139	Aegilops	neglecta	Req. ex Bertol.			Aegilops neglecta	Aegilops neglecta	Wheat	Gene Pool	Secondary
ITA-CWR0138		CWR0138	ITA		16.2421	39.8447	Aegilops	geniculata	Roth			Aegilops geniculata	Aegilops geniculata	Wheat	Gene Pool	Secondary
ITA-CWR0137	137	CWR0137	ITA		9.05139	40.7781	Aegilops	geniculata	Roth			Aegilops geniculata	Aegilops geniculata	Wheat	Gene Pool	Secondary
ITA-CWR0137		CWR0137	ITA		9.12847	44.8684	Vicia	hybrida	L.			Vicia hybrida	Vicia hybrida	Vetch	Same genus	Same genus
ITA-CWR0136	136	CWR0136	ITA		9.0825	40.8069	Aegilops	geniculata	Roth			Aegilops geniculata	Aegilops geniculata	Wheat	Gene Pool	Secondary
ITA-CWR0136		CWR0136	ITA		9.18975	44.8122	Aegilops	neglecta	Req. ex Bertol.			Aegilops neglecta	Aegilops neglecta	Wheat	Gene Pool	Secondary
ITA-CWR0135	135	CWR0135	ITA		9.04861	40.7225	Aegilops	neglecta	Req. ex Bertol.			Aegilops neglecta	Aegilops neglecta	Wheat	Gene Pool	Secondary
ITA-CWR0135		CWR0135	ITA		9.42208	44.263	Lathyrus	clymenum	L.			Lathyrus clymenum	Lathyrus clymenum	Grass pea	Same genus	Same genus
ITA-CWR0134	134	CWR0134	ITA		9.07556	40.7808	Aegilops	neglecta	Req. ex Bertol.			Aegilops neglecta	Aegilops neglecta	Wheat	Gene Pool	Secondary
ITA-CWR0134		CWR0134	ITA		9.42208	44.263	Vicia	bithynica	(L.) L.			Vicia bithynica	Vicia bithynica	Faba bean	Gene Pool	Tertiary
ITA-CWR0133	133	CWR0133	ITA		9.1025	40.8425	Aegilops	neglecta	Req. ex Bertol.			Aegilops neglecta	Aegilops neglecta	Wheat	Gene Pool	Secondary
ITA-CWR0133		CWR0133	ITA		9.52031	44.2575	Hordeum	bulbosum	L.			Hordeum bulbosum	Hordeum bulbosum	Barley	Gene Pool	Tertiary
ITA-CWR0132	132	CWR0132	ITA		9.0825	40.8069	Aegilops	neglecta	Req. ex Bertol.			Aegilops neglecta	Aegilops neglecta	Wheat	Gene Pool	Secondary
ITA-CWR0132		CWR0132	ITA		9.35736	44.9263	Vicia	bithynica	(L.) L.			Vicia bithynica	Vicia bithynica	Faba bean	Gene Pool	Tertiary
ITA-CWR0131	131	CWR0131	ITA		9.07639	40.7806	Aegilops	geniculata	Roth			Aegilops geniculata	Aegilops geniculata	Wheat	Gene Pool	Secondary
ITA-CWR0131		CWR0131	ITA		9.35736	44.9263	Vicia	bithynica	(L.) L.			Vicia bithynica	Vicia bithynica	Faba bean	Gene Pool	Tertiary
ITA-CWR0130	130	CWR0130	ITA		9.04833	40.7222	Aegilops	geniculata	Roth			Aegilops geniculata	Aegilops geniculata	Wheat	Gene Pool	Secondary
ITA-CWR0130		CWR0130	ITA		9.12822	44.8691	Aegilops	geniculata	Roth			Aegilops geniculata	Aegilops geniculata	Wheat	Gene Pool	Secondary
ITA-CWR0129	129	CWR0129	ITA		9.08694	40.8056	Aegilops	neglecta	Req. ex Bertol.			Aegilops neglecta	Aegilops neglecta	Wheat	Gene Pool	Secondary
ITA-CWR0129		CWR0129	ITA		9.44733	45.0259	Avena	fatua	L.			Avena fatua	Avena fatua	Oat	Gene Pool	Primary
ITA-CWR0128	128	CWR0128	ITA		9.22917	40.8972	Vicia	sativa	L.	subsp. macrocarpa	(Moris) Arcang.	Vicia sativa	Vicia sativa subsp. macrocarpa	Vetch	Gene Pool	Primary
ITA-CWR0128		CWR0128	ITA		9.35736	44.9263	Vicia	bithynica	(L.) L.			Vicia bithynica	Vicia bithynica	Faba bean	Gene Pool	Tertiary
ITA-CWR0127	127	CWR0127	ITA		9.15222	40.8497	Avena	barbata	Pott ex Link			Avena barbata	Avena barbata	Oat	Gene Pool	Tertiary
ITA-CWR0127		CWR0127	ITA		9.73592	44.9615	Aegilops	neglecta	Req. ex Bertol.			Aegilops neglecta	Aegilops neglecta	Wheat	Gene Pool	Secondary
ITA-CWR0126	126	CWR0126	ITA		9.57722	40.9142	Medicago	marina	L.			Medicago marina	Medicago marina	Alfalfa	Gene Pool	tertiary
ITA-CWR0126		CWR0126	ITA		9.59008	44.9152	Aegilops	neglecta	Req. ex Bertol.			Aegilops neglecta	Aegilops neglecta	Wheat	Gene Pool	Secondary
ITA-CWR0125	125	CWR0125	ITA		9.06944	40.7936	Avena	barbata	Pott ex Link			Avena barbata	Avena barbata	Oat	Gene Pool	Tertiary
ITA-CWR0125		CWR0125	ITA		9.63756	44.8772	Aegilops	neglecta	Req. ex Bertol.			Aegilops neglecta	Aegilops neglecta	Wheat	Gene Pool	Secondary
ITA-CWR0124	124	CWR0124	ITA		9.16861	40.7814	Avena	barbata	Pott ex Link			Avena barbata	Avena barbata	Oat	Gene Pool	Tertiary
ITA-CWR0124		CWR0124	ITA		18.3352	39.8378	Hordeum	bulbosum	L.			Hordeum bulbosum	Hordeum bulbosum	Barley	Gene Pool	Tertiary
ITA-CWR0123	123	CWR0123	ITA		9.02333	40.725	Avena	fatua	L.			Avena fatua	Avena fatua	Oat	Gene Pool	Primary
ITA-CWR0123		CWR0123	ITA		18.3225	39.8396	Hordeum	bulbosum	L.			Hordeum bulbosum	Hordeum bulbosum	Barley	Gene Pool	Tertiary
ITA-CWR0122	122	CWR0122	ITA		9.08611	40.805	Avena	barbata	Pott ex Link			Avena barbata	Avena barbata	Oat	Gene Pool	Tertiary
ITA-CWR0122		CWR0122	ITA		18.3344	39.8359	Hordeum	bulbosum	L.			Hordeum bulbosum	Hordeum bulbosum	Barley	Gene Pool	Tertiary
ITA-CWR0121	121	CWR0121	ITA		9.32194	40.8253	Avena	fatua	L.			Avena fatua	Avena fatua	Oat	Gene Pool	Primary
ITA-CWR0121		CWR0121	ITA		9.06778	44.8198	Aegilops	geniculata	Roth			Aegilops geniculata	Aegilops geniculata	Wheat	Gene Pool	Secondary
ITA-CWR0120	120	CWR0120	ITA		8.50889	39.2075	Medicago	rugosa	Desr.			Medicago rugosa	Medicago rugosa	Alfalfa	Gene Pool	Same genus
ITA-CWR0120		CWR0120	ITA		9.07883	44.8395	Aegilops	geniculata	Roth			Aegilops geniculata	Aegilops geniculata	Wheat	Gene Pool	Secondary
ITA-CWR0119	119	CWR0119	ITA		9.06861	40.7906	Avena	barbata	Pott ex Link			Avena barbata	Avena barbata	Oat	Gene Pool	Tertiary
ITA-CWR0119		CWR0119	ITA		9.12781	44.8684	Vicia	hybrida	L.			Vicia hybrida	Vicia hybrida	Vetch	Same genus	Same genus
ITA-CWR0118	118	CWR0118	ITA		9.30267	40.8525	Avena	barbata	Pott ex Link			Avena barbata	Avena barbata	Oat	Gene Pool	Tertiary
ITA-CWR0118		CWR0118	ITA		9.10564	44.8526	Vicia	hybrida	L.			Vicia hybrida	Vicia hybrida	Vetch	Same genus	Same genus
ITA-CWR0117	117	CWR0117	ITA		8.52028	39.1492	Avena	barbata	Pott ex Link			Avena barbata	Avena barbata	Oat	Gene Pool	Tertiary
ITA-CWR0117		CWR0117	ITA		9.07128	44.944	Aegilops	geniculata	Roth			Aegilops geniculata	Aegilops geniculata	Wheat	Gene Pool	Secondary
ITA-CWR0116	116	CWR0116	ITA		8.51944	39.2053	Avena	barbata	Pott ex Link			Avena barbata	Avena barbata	Oat	Gene Pool	Tertiary
ITA-CWR0116		CWR0116	ITA		9.07153	44.9427	Aegilops	neglecta	Req. ex Bertol.			Aegilops neglecta	Aegilops neglecta	Wheat	Gene Pool	Secondary
ITA-CWR0115	115	CWR0115	ITA		9.13861	40.8431	Avena	barbata	Pott ex Link			Avena barbata	Avena barbata	Oat	Gene Pool	Tertiary
ITA-CWR0115		CWR0115	ITA		9.07208	44.945	Vicia	hybrida	L.			Vicia hybrida	Vicia hybrida	Vetch	Same genus	Same genus
ITA-CWR0114	114	CWR0114	ITA		8.52139	39.2058	Aegilops	geniculata	Roth			Aegilops geniculata	Aegilops geniculata	Wheat	Gene Pool	Secondary
ITA-CWR0114		CWR0114	ITA		11.1328	44.3899	Aegilops	geniculata	Roth			Aegilops geniculata	Aegilops geniculata	Wheat	Gene Pool	Secondary
ITA-CWR0113	113	CWR0113	ITA		8.51833	39.1486	Aegilops	geniculata	Roth			Aegilops geniculata	Aegilops geniculata	Wheat	Gene Pool	Secondary
ITA-CWR0113		CWR0113	ITA		11.132	44.3902	Hordeum	marinum	Huds.			Hordeum marinum	Hordeum marinum	Barley	Gene Pool	Tertiary
ITA-CWR0112	112	CWR0112	ITA		8.52877	39.1456	Aegilops	neglecta	Req. ex Bertol.			Aegilops neglecta	Aegilops neglecta	Wheat	Gene Pool	Secondary
ITA-CWR0112		CWR0112	ITA		9.37972	45.2256	Avena	fatua	L.			Avena fatua	Avena fatua	Oat	Gene Pool	Primary
ITA-CWR0111	111	CWR0111	ITA		8.55806	39.2058	Aegilops	geniculata	Roth			Aegilops geniculata	Aegilops geniculata	Wheat	Gene Pool	Secondary
ITA-CWR0111		CWR0111	ITA		9.47889	45.1367	Avena	fatua	L.			Avena fatua	Avena fatua	Oat	Gene Pool	Primary
ITA-CWR0110	110	CWR0110	ITA		8.55806	39.2072	Aegilops	geniculata	Roth			Aegilops geniculata	Aegilops geniculata	Wheat	Gene Pool	Secondary
ITA-CWR0110		CWR0110	ITA		9.51361	45.1195	Avena	fatua	L.			Avena fatua	Avena fatua	Oat	Gene Pool	Primary
ITA-CWR0109	109	CWR0109	ITA		14.1852	41.9005	Secale	cereale	L.			Secale cereale	Secale cereale	Rye	Taxon Group	Primary
ITA-CWR0109		CWR0109	ITA		9.52119	45.1214	Avena	fatua	L.			Avena fatua	Avena fatua	Oat	Gene Pool	Primary
ITA-CWR0108	108	CWR0108	ITA		14.1741	41.8976	Secale	cereale	L.			Secale cereale	Secale cereale	Rye	Taxon Group	Primary
ITA-CWR0108		CWR0108	ITA		9.52139	45.2888	Avena	fatua	L.			Avena fatua	Avena fatua	Oat	Gene Pool	Primary
ITA-CWR0107	107	CWR0107	ITA		14.2327	42.0753	Lathyrus	clymenum	L.			Lathyrus clymenum	Lathyrus clymenum	Grass pea	Same genus	Same genus
ITA-CWR0107		CWR0107	ITA		9.49892	45.1463	Avena	fatua	L.			Avena fatua	Avena fatua	Oat	Gene Pool	Primary
ITA-CWR0106	106	CWR0106	ITA		14.2866	41.8583	Secale	cereale	L.			Secale cereale	Secale cereale	Rye	Taxon Group	Primary
ITA-CWR0106		CWR0106	ITA		9.50239	45.1434	Avena	fatua	L.			Avena fatua	Avena fatua	Oat	Gene Pool	Primary
ITA-CWR0105	105	CWR0105	ITA		14.265	41.8349	Secale	cereale	L.			Secale cereale	Secale cereale	Rye	Taxon Group	Primary
ITA-CWR0105		CWR0105	ITA		9.00339	45.0003	Vicia	hybrida	L.			Vicia hybrida	Vicia hybrida	Vetch	Same genus	Same genus
ITA-CWR0104	104	CWR0104	ITA		14.703	42.1732	Medicago	marina	L.			Medicago marina	Medicago marina	Alfalfa	Gene Pool	tertiary
ITA-CWR0103	103	CWR0103	ITA		14.0895	42.5855	Medicago	marina	L.			Medicago marina	Medicago marina	Alfalfa	Gene Pool	tertiary
ITA-CWR0103		CWR0103	ITA		9.43361	44.2588	Lathyrus	clymenum	L.			Lathyrus clymenum	Lathyrus clymenum	Grass pea	Same genus	Same genus
ITA-CWR0102	102	CWR0102	ITA		14.6119	42.2025	Medicago	marina	L.			Medicago marina	Medicago marina	Alfalfa	Gene Pool	tertiary
ITA-CWR0102		CWR0102	ITA		9.42311	44.2591	Medicago	littoralis	Loisel.			Medicago littoralis	Medicago littoralis	Alfalfa	Gene Pool	Primary
ITA-CWR0101	101	CWR0101	ITA		14.2432	42.0874	Lathyrus	odoratus	L.			Lathyrus odoratus	Lathyrus odoratus	Grass pea	Same genus	Same genus
ITA-CWR0101		CWR0101	ITA		11.8098	43.9065	Hordeum	murinum	L.			Hordeum murinum	Hordeum murinum	Barley	Gene Pool	Tertiary
ITA-CWR0100	100	CWR0100	ITA		14.6165	42.2006	Medicago	marina	L.			Medicago marina	Medicago marina	Alfalfa	Gene Pool	tertiary
ITA-CWR0100		CWR0100	ITA		11.8098	43.9065	Aegilops	geniculata	Roth			Aegilops geniculata	Aegilops geniculata	Wheat	Gene Pool	Secondary
ITA-CWR0099	99	CWR0099	ITA		9.24392	40.8919	Vicia	bithynica	(L.) L.			Vicia bithynica	Vicia bithynica	Faba bean	Gene Pool	Tertiary
ITA-CWR0099		CWR0099	ITA		16.0983	39.8613	Aegilops	neglecta	Req. ex Bertol.			Aegilops neglecta	Aegilops neglecta	Wheat	Gene Pool	Secondary
ITA-CWR0098	98	CWR0098	ITA		8.51954	39.2056	Medicago	rugosa	Desr.			Medicago rugosa	Medicago rugosa	Alfalfa	Gene Pool	Same genus
ITA-CWR0098		CWR0098	ITA		16.0983	39.8613	Hordeum	bulbosum	L.			Hordeum bulbosum	Hordeum bulbosum	Barley	Gene Pool	Tertiary
ITA-CWR0097	97	CWR0097	ITA		9.56838	40.912	Medicago	marina	L.			Medicago marina	Medicago marina	Alfalfa	Gene Pool	tertiary
ITA-CWR0097		CWR0097	ITA		14.9116	37.9822	Malus	crescimannoi	Raimondo			Malus crescimannoi	Malus crescimannoi	Apple	Gene Pool	Secondary
ITA-CWR0096	96	CWR0096	ITA		8.43526	39.0708	Pisum	sativum	L.			Pisum sativum	Pisum sativum	Pea	Gene Pool	Primary
ITA-CWR0096		CWR0096	ITA		14.9125	37.9777	Daucus	carota	L.			Daucus carota	Daucus carota	Carrot	Gene Pool	Primary
ITA-CWR0095	95	CWR0095	ITA		9.20862	40.9039	Pisum	sativum	L.			Pisum sativum	Pisum sativum	Pea	Gene Pool	Primary
ITA-CWR0095		CWR0095	ITA		12.0902	44.2472	Daucus	carota	L.			Daucus carota	Daucus carota	Carrot	Gene Pool	Primary
ITA-CWR0094	94	CWR0094	ITA		8.50885	39.2082	Pisum	sativum	L.			Pisum sativum	Pisum sativum	Pea	Gene Pool	Primary
ITA-CWR0094		CWR0094	ITA		11.8116	43.9048	Daucus	carota	L.			Daucus carota	Daucus carota	Carrot	Gene Pool	Primary
ITA-CWR0093	93	CWR0093	ITA		8.50873	39.2073	Pisum	sativum	L.			Pisum sativum	Pisum sativum	Pea	Gene Pool	Primary
ITA-CWR0093		CWR0093	ITA		11.6982	44.2491	Daucus	carota	L.			Daucus carota	Daucus carota	Carrot	Gene Pool	Primary
ITA-CWR0092	92	CWR0092	ITA		8.5102	39.2078	Pisum	sativum	L.			Pisum sativum	Pisum sativum	Pea	Gene Pool	Primary
ITA-CWR0092		CWR0092	ITA		10.6523	44.4621	Lathyrus	sylvestris	L.			Lathyrus sylvestris	Lathyrus sylvestris	Grass pea	Same genus	Same genus
ITA-CWR0091	91	CWR0091	ITA		8.52243	39.2061	Medicago	rugosa	Desr.			Medicago rugosa	Medicago rugosa	Alfalfa	Gene Pool	Same genus
ITA-CWR0091		CWR0091	ITA		11	46.3502	Daucus	carota	L.			Daucus carota	Daucus carota	Carrot	Gene Pool	Primary
ITA-CWR0090	90	CWR0090	ITA		8.52084	39.206	Medicago	rugosa	Desr.			Medicago rugosa	Medicago rugosa	Alfalfa	Gene Pool	Same genus
ITA-CWR0090		CWR0090	ITA		12.1299	46.1477	Daucus	carota	L.			Daucus carota	Daucus carota	Carrot	Gene Pool	Primary
ITA-CWR0089	89	CWR0089	ITA		8.5293	39.2051	Medicago	rugosa	Desr.			Medicago rugosa	Medicago rugosa	Alfalfa	Gene Pool	Same genus
ITA-CWR0089		CWR0089	ITA		10.0675	45.1436	Daucus	carota	L.			Daucus carota	Daucus carota	Carrot	Gene Pool	Primary
ITA-CWR0088	88	CWR0088	ITA		8.52023	40.4364	Medicago	rugosa	Desr.			Medicago rugosa	Medicago rugosa	Alfalfa	Gene Pool	Same genus
ITA-CWR0088		CWR0088	ITA		9.16653	45.2094	Daucus	carota	L.			Daucus carota	Daucus carota	Carrot	Gene Pool	Primary
ITA-CWR0087	87	CWR0087	ITA		8.52466	39.2059	Medicago	rugosa	Desr.			Medicago rugosa	Medicago rugosa	Alfalfa	Gene Pool	Same genus
ITA-CWR0087		CWR0087	ITA		11.9067	43.9881	Daucus	carota	L.			Daucus carota	Daucus carota	Carrot	Gene Pool	Primary
ITA-CWR0086	86	CWR0086	ITA		8.52178	39.1587	Medicago	rugosa	Desr.			Medicago rugosa	Medicago rugosa	Alfalfa	Gene Pool	Same genus
ITA-CWR0086		CWR0086	ITA		10.1299	46.1885	Daucus	carota	L.			Daucus carota	Daucus carota	Carrot	Gene Pool	Primary
ITA-CWR0085	85	CWR0085	ITA		9.20732	40.9046	Medicago	murex	Willd.			Medicago murex	Medicago murex	Alfalfa	Gene Pool	Same genus
ITA-CWR0085		CWR0085	ITA		11.9733	44.2108	Lathyrus	sylvestris	L.			Lathyrus sylvestris	Lathyrus sylvestris	Grass pea	Same genus	Same genus
ITA-CWR0084	84	CWR0084	ITA		9.09846	40.8881	Medicago	murex	Willd.			Medicago murex	Medicago murex	Alfalfa	Gene Pool	Same genus
ITA-CWR0084		CWR0084	ITA		16.9688	40.6207	Aegilops	geniculata	Roth			Aegilops geniculata	Aegilops geniculata	Wheat	Gene Pool	Secondary
ITA-CWR0083	83	CWR0083	ITA		9.24603	40.8906	Medicago	murex	Willd.			Medicago murex	Medicago murex	Alfalfa	Gene Pool	Same genus
ITA-CWR0083		CWR0083	ITA		17.1285	40.9223	Avena	barbata	Pott ex Link			Avena barbata	Avena barbata	Oat	Gene Pool	Tertiary
ITA-CWR0082	82	CWR0082	ITA		9.02315	40.725	Medicago	murex	Willd.			Medicago murex	Medicago murex	Alfalfa	Gene Pool	Same genus
ITA-CWR0082		CWR0082	ITA		16.9688	40.6207	Aegilops	geniculata	Roth			Aegilops geniculata	Aegilops geniculata	Wheat	Gene Pool	Secondary
ITA-CWR0081	81	CWR0081	ITA		9.24263	40.8924	Medicago	murex	Willd.			Medicago murex	Medicago murex	Alfalfa	Gene Pool	Same genus
ITA-CWR0081		CWR0081	ITA		17.0632	40.6122	Aegilops	triuncialis	L.			Aegilops triuncialis	Aegilops triuncialis	Wheat	Gene Pool	Secondary
ITA-CWR0080	80	CWR0080	ITA		9.19071	40.9028	Medicago	murex	Willd.			Medicago murex	Medicago murex	Alfalfa	Gene Pool	Same genus
ITA-CWR0080		CWR0080	ITA		10.3829	46.4793	Lathyrus	sylvestris	L.			Lathyrus sylvestris	Lathyrus sylvestris	Grass pea	Same genus	Same genus
ITA-CWR0079	79	CWR0079	ITA		9.21531	40.8938	Medicago	murex	Willd.			Medicago murex	Medicago murex	Alfalfa	Gene Pool	Same genus
ITA-CWR0079		CWR0079	ITA		8.95675	45.4425	Malus	sylvestris	(L.) Mill.			Malus sylvestris	Malus sylvestris	Apple	Gene Pool	Primary
ITA-CWR0078	78	CWR0078	ITA		9.22912	40.8976	Medicago	murex	Willd.			Medicago murex	Medicago murex	Alfalfa	Gene Pool	Same genus
ITA-CWR0078		CWR0078	ITA		12.0216	44.4879	Daucus	carota	L.			Daucus carota	Daucus carota	Carrot	Gene Pool	Primary
ITA-CWR0077	77	CWR0077	ITA		9.22246	40.8999	Medicago	murex	Willd.			Medicago murex	Medicago murex	Alfalfa	Gene Pool	Same genus
ITA-CWR0077		CWR0077	ITA		9.14153	45.2004	Daucus	carota	L.			Daucus carota	Daucus carota	Carrot	Gene Pool	Primary
ITA-CWR0076	76	CWR0076	ITA		9.11962	40.7719	Medicago	murex	Willd.			Medicago murex	Medicago murex	Alfalfa	Gene Pool	Same genus
ITA-CWR0076		CWR0076	ITA		18.3819	39.8456	Avena	barbata	Pott ex Link			Avena barbata	Avena barbata	Oat	Gene Pool	Tertiary
ITA-CWR0075	75	CWR0075	ITA		9.28933	40.8999	Lathyrus	clymenum	L.			Lathyrus clymenum	Lathyrus clymenum	Grass pea	Same genus	Same genus
ITA-CWR0075		CWR0075	ITA		14.3651	41.0978	Hordeum	murinum	L.			Hordeum murinum	Hordeum murinum	Barley	Gene Pool	Tertiary
ITA-CWR0074	74	CWR0074	ITA		9.25544	40.8787	Lathyrus	clymenum	L.			Lathyrus clymenum	Lathyrus clymenum	Grass pea	Same genus	Same genus
ITA-CWR0074		CWR0074	ITA		11.8098	43.9065	Vicia	bithynica	(L.) L.			Vicia bithynica	Vicia bithynica	Faba bean	Gene Pool	Tertiary
ITA-CWR0073	73	CWR0073	ITA		9.2461	40.8903	Lathyrus	clymenum	L.			Lathyrus clymenum	Lathyrus clymenum	Grass pea	Same genus	Same genus
ITA-CWR0073		CWR0073	ITA		11.4969	44.4375	Lathyrus	annuus	L.			Lathyrus annuus	Lathyrus annuus	Grass pea	Same genus	Same genus
ITA-CWR0072	72	CWR0072	ITA		9.00494	40.7695	Lathyrus	clymenum	L.			Lathyrus clymenum	Lathyrus clymenum	Grass pea	Same genus	Same genus
ITA-CWR0072		CWR0072	ITA		11.699	44.243	Lathyrus	hirsutus	L.			Lathyrus hirsutus	Lathyrus hirsutus	Grass pea	Gene Pool	Tertiary
ITA-CWR0071	71	CWR0071	ITA		9.20785	40.904	Lathyrus	clymenum	L.			Lathyrus clymenum	Lathyrus clymenum	Grass pea	Same genus	Same genus
ITA-CWR0070	70	CWR0070	ITA		9.24249	40.8924	Lathyrus	clymenum	L.			Lathyrus clymenum	Lathyrus clymenum	Grass pea	Same genus	Same genus
ITA-CWR0070		CWR0070	ITA		11.7047	44.2464	Hordeum	marinum	Huds.			Hordeum marinum	Hordeum marinum	Barley	Gene Pool	Tertiary
ITA-CWR0069	69	CWR0069	ITA		9.01268	40.7596	Lathyrus	clymenum	L.			Lathyrus clymenum	Lathyrus clymenum	Grass pea	Same genus	Same genus
ITA-CWR0069		CWR0069	ITA	Italy, province of Forlì-Cesena, Santa Sofia, Foreste Casentinesi National Park	11.8098	43.9065	Aegilops	geniculata	Roth			Aegilops geniculata	Aegilops geniculata	Wheat	Gene Pool	Secondary
ITA-CWR0068	68	CWR0068	ITA		9.22926	40.8975	Lathyrus	clymenum	L.			Lathyrus clymenum	Lathyrus clymenum	Grass pea	Same genus	Same genus
ITA-CWR0068		CWR0068	ITA		11.761	44.2257	Lathyrus	latifolius	L.			Lathyrus latifolius	Lathyrus latifolius	Grass pea	Same genus	Same genus
ITA-CWR0067	67	CWR0067	ITA		17.1957	40.6138	Medicago	minima	(L.) Bartal.			Medicago minima	Medicago minima	Alfalfa	Gene Pool	Same genus
ITA-CWR0067		CWR0067	ITA		12.2767	44.6027	Hordeum	marinum	Huds.			Hordeum marinum	Hordeum marinum	Barley	Gene Pool	Tertiary
ITA-CWR0066	66	CWR0066	ITA		16.8311	40.9553	Medicago	scutellata	(L.) Mill.			Medicago scutellata	Medicago scutellata	Alfalfa	Gene Pool	Same genus
ITA-CWR0065	65	CWR0065	ITA		16.4003	40.7539	Aegilops	triuncialis	L.			Aegilops triuncialis	Aegilops triuncialis	Wheat	Gene Pool	Secondary
ITA-CWR0065		CWR0065	ITA		11.7392	44.2241	Avena	barbata	Pott ex Link			Avena barbata	Avena barbata	Oat	Gene Pool	Tertiary
ITA-CWR0064	64	CWR0064	ITA		16.8514	40.6233	Aegilops	uniaristata	Vis.			Aegilops uniaristata	Aegilops uniaristata	Wheat	Gene Pool	Secondary
ITA-CWR0064		CWR0064	ITA		8.98679	45.0059	Aegilops	neglecta	Req. ex Bertol.			Aegilops neglecta	Aegilops neglecta	Wheat	Gene Pool	Secondary
ITA-CWR0063	63	CWR0063	ITA		16.9664	40.6231	Aegilops	biuncialis	Vis.			Aegilops biuncialis	Aegilops biuncialis	Wheat	Gene Pool	Secondary
ITA-CWR0063		CWR0063	ITA		11.6955	44.2653	Avena	sterilis	L.			Avena sterilis	Avena sterilis	Oat	Gene Pool	Primary
ITA-CWR0062	62	CWR0062	ITA		16.9704	40.6124	Aegilops	triuncialis	L.			Aegilops triuncialis	Aegilops triuncialis	Wheat	Gene Pool	Secondary
ITA-CWR0062		CWR0062	ITA		11.7499	43.8872	Vicia	sativa	(L.) Ehrh.			Vicia sativa	Vicia sativa	Vetch	Gene Pool	Primary
ITA-CWR0061		CWR0061	ITA		12.0225	44.492	Hordeum	murinum	L.			Hordeum murinum	Hordeum murinum	Barley	Gene Pool	Tertiary
ITA-CWR0060	60	CWR0060	ITA		16.9719	40.6186	Aegilops	biuncialis	Vis.			Aegilops biuncialis	Aegilops biuncialis	Wheat	Gene Pool	Secondary
ITA-CWR0060	UP: 60	CWR0060	ITA		11.6955	44.2541	Lathyrus	hirsutus	L.			Lathyrus hirsutus	Lathyrus hirsutus	Grass pea	Gene Pool	Tertiary
ITA-CWR0059	59	CWR0059	ITA		17.1136	40.6498	Aegilops	biuncialis	Vis.			Aegilops biuncialis	Aegilops biuncialis	Wheat	Gene Pool	Secondary
ITA-CWR0059	UP: 59	CWR0059	ITA		11.7497	43.8873	Vicia	sativa	L.	subsp. nigra	(L.) Ehrh.	Vicia sativa	Vicia sativa subsp. nigra	Vetch	Gene Pool	Primary
ITA-CWR0058	58	CWR0058	ITA		17.0917	40.6211	Aegilops	biuncialis	Vis.			Aegilops biuncialis	Aegilops biuncialis	Wheat	Gene Pool	Secondary
ITA-CWR0058	UP: 58	CWR0058	ITA		11.7496	43.887	Vicia	bithynica	(L.) L.			Vicia bithynica	Vicia bithynica	Faba bean	Gene Pool	Tertiary
ITA-CWR0057	57	CWR0057	ITA		17.0919	40.6212	Aegilops	triuncialis	L.			Aegilops triuncialis	Aegilops triuncialis	Wheat	Gene Pool	Secondary
ITA-CWR0057	UP: 56b	CWR0057	ITA		12.2807	44.5466	Medicago	littoralis	Loisel.			Medicago littoralis	Medicago littoralis	Alfalfa	Gene Pool	Primary
ITA-CWR0056	56	CWR0056	ITA		17.0632	40.6122	Aegilops	biuncialis	Vis.			Aegilops biuncialis	Aegilops biuncialis	Wheat	Gene Pool	Secondary
ITA-CWR0056	UP: 56	CWR0056	ITA		12.3327	44.3392	Medicago	marina	L.			Medicago marina	Medicago marina	Alfalfa	Gene Pool	tertiary
ITA-CWR0055	55	CWR0055	ITA		17.0631	40.6119	Aegilops	triuncialis	L.			Aegilops triuncialis	Aegilops triuncialis	Wheat	Gene Pool	Secondary
[truncated: 2,589 more rows]

## Sheet: Supplementary Data S2
Supplementary Data S2: IUCN conservation status for CWR collected at species level. Data from https://www.iucnredlist.org/
Species	Samples Collected by CWR Project	Conservation Status		Data from https://www.iucnredlist.org/
Aegilops bicornis	2	NT
Aegilops biuncialis	40	LC
Aegilops columnaris	23	LC		Conservation Status	Count
Aegilops crassa	1	LC		Extinct in the Wild (EW)	0
Aegilops cylindrica	35	LC		Critically Endangered (CR)	1
Aegilops geniculata	38	LC		Endangered (EN)	1
Aegilops kotschyi	15	LC		Vulnerable (VU)	2
Aegilops markgrafii	5	NE		Near Threatened (NT)	6
Aegilops neglecta	33	LC		Least Concern (LC)	134
Aegilops peregrina	16	LC		Data Deficient (DD)	17
Aegilops speltoides	2	LC		NE	160
Aegilops tauschii	41	LC
Aegilops triuncialis	61	LC		Total	321
Aegilops umbellulata	8	LC
Aegilops uniaristata	1	NE
Aegilops vavilovii	2	LC
Aegilops ventricosa	5	LC
Avena abyssinica	4	LC
Avena barbata	76	NE
Avena eriantha	10	NE
Avena fatua	50	LC
Avena hybrida	1	DD
Avena longiglumis	12	NE
Avena lusitanica	9	NE
Avena occidentalis	3	NE
Avena sterilis	51	LC
Avena trichophylla	12	NE
Avena ventricosa	10	NE
Cajanus crassus	1	NE
Cajanus goensis	1	NE
Cajanus mollis	5	NE
Cajanus scarabaeoides	23	LC
Cenchrus americanus	69	NE
Cenchrus caudatus	1	NE
Cenchrus ciliaris	5	LC
Cenchrus echinatus	1	NE
Cenchrus geniculatus	1	LC
Cenchrus hohenackeri	2	LC
Cenchrus massaicus	1	DD
Cenchrus mezianus	1	LC
Cenchrus mitis	1	NE
Cenchrus orientalis	18	LC
Cenchrus polystachios	32	LC
Cenchrus procerus	1	NE
Cenchrus purpureus	24	LC
Cenchrus setigerus	1	NE
Cenchrus sieberianus	4	LC
Cenchrus sphacelatus	2	LC
Cenchrus squamulatus	3	DD
Cenchrus stramineus	1	LC
Cenchrus trachyphyllus	2	LC
Cenchrus violaceus	16	LC
Cicer judaicum	6	NE
Cicer macracanthum	2	NE
Cicer microphyllum	8	NE
Daucus carota	86	NE
Eleusine coracana	14	NE
Eleusine floccifolia	7	LC
Eleusine indica	50	LC
Eleusine intermedia	1	DD
Eleusine jaegeri	1	NE
Eleusine kigeziensis	1	DD
Eleusine multiflora	1	NE
Eleusine tristachya	50	LC
Elymus hystrix	1	NE
Ensete superbum	2	NE
Ensete ventricosum	1	LC
Hordeum bogdanii	5	NT
Hordeum brevisubulatum	13	LC
Hordeum bulbosum	49	LC
Hordeum chilense	22	LC
Hordeum comosum	15	LC
Hordeum fuegianum	2	LC
Hordeum guatemalense	2	NT
Hordeum lechleri	26	LC
Hordeum marinum	30	LC
Hordeum murinum	69	LC
Hordeum muticum	5	LC
Hordeum parodii	9	LC
Hordeum patagonicum	5	LC
Hordeum pubiflorum	44	LC
Hordeum secalinum	6	LC
Hordeum vulgare	44	NE
Ipomoea cairica	13	LC
Ipomoea cynanchifolia	5	LC
Ipomoea eriocarpa	3	NE
Ipomoea grandifolia	2	LC
Ipomoea littoralis	8	LC
Ipomoea ochracea	12	LC
Ipomoea ramosissima	16	NE
Ipomoea sinensis	1	NE
Ipomoea tiliacea	32	LC
Ipomoea trifida	19	LC
Ipomoea triloba	4	LC
Lathyrus amphicarpos	7	NT
Lathyrus annuus	22	LC
Lathyrus aphaca	23	LC
Lathyrus basalticus	2	NE
Lathyrus blepharicarpus	21	LC
Lathyrus cassius	2	NT
Lathyrus chloranthus	2	LC
Lathyrus cicera	9	LC
Lathyrus cirrhosus	11	LC
Lathyrus clymenum	18	LC
Lathyrus gorgoni	8	LC
Lathyrus grandiflorus	1	NE
Lathyrus heterophyllus	4	LC
Lathyrus hierosolymitanus	6	LC
Lathyrus hirsutus	38	LC
Lathyrus latifolius	23	LC
Lathyrus marmoratus	8	LC
Lathyrus miniatus	6	NE
Lathyrus nissolia	1	LC
Lathyrus ochrus	5	LC
Lathyrus odoratus	1	CR
Lathyrus pratensis	8	LC
Lathyrus pseudocicera	8	LC
Lathyrus setifolius	3	LC
Lathyrus sphaericus	5	LC
Lathyrus sylvestris	18	LC
Lathyrus tingitanus	19	LC
Lathyrus tuberosus	27	LC
Lens culinaris	16	NE
Lens ervoides	20	NE
Lens lamottei	11	NE
Lens nigricans	13	NE
Malus baccata	2	LC
Malus chitralensis	4	DD
Malus crescimannoi	1	DD
Malus doumeri	10	DD
Malus orientalis	25	DD
Malus sikkimensis	2	DD
Malus sylvestris	3	DD
Medicago arabica	5	NE
Medicago arborea	6	LC
Medicago constricta	9	LC
Medicago doliata	14	LC
Medicago littoralis	26	LC
Medicago lupulina	9	NE
Medicago marina	31	NE
Medicago minima	11	NE
Medicago murex	13	LC
Medicago orbicularis	8	NE
Medicago papillosa	7	NT
Medicago polymorpha	10	NE
Medicago rigidula	12	LC
Medicago rigiduloides	11	NE
Medicago rotata	6	NE
Medicago rugosa	32	LC
Medicago sativa	74	LC
Medicago scutellata	21	LC
Medicago truncatula	21	LC
Medicago turbinata	24	LC
Musa acuminata	42	LC
Musa balbisiana	37	LC
Musa borneensis	3	LC
Musa gracilis	11	LC
Musa itinerans	18	LC
Musa violascens	14	LC
Ochthochloa compressa	11	NE
Oryza alta	20	LC
Oryza barthii	29	NE
Oryza coarctata	2	DD
Oryza eichingeri	5	LC
Oryza glaberrima	5	LC
Oryza glumipatula	23	DD
Oryza grandiglumis	12	LC
Oryza latifolia	77	LC
Oryza longistaminata	21	DD
Oryza meyeriana	2	LC
Oryza nivara	4	LC
Oryza officinalis	23	LC
Oryza punctata	11	LC
Oryza rufipogon	55	LC
Oryza sativa	7	NE
Phaseolus augusti	7	NE
Phaseolus coccineus	16	LC
Phaseolus costaricensis	4	NE
Phaseolus leptostachyus	6	DD
Phaseolus lunatus	42	LC
Phaseolus microcarpus	6	LC
Phaseolus oligospermus	1	VU
Phaseolus talamancensis	1	NE
Phaseolus vulgaris	15	NE
Phaseolus xanthotrichus	5	LC
Pisum abyssinicum	4	NE
Pisum fulvum	6	NE
Pisum sativum	45	NE
Secale cereale	48	NE
Secale strictum	9	NE
Secale sylvestre	2	NE
Secale vavilovii	12	NE
Solanum acaule	35	NE
Solanum acroscopicum	12	NE
Solanum aculeastrum	3	NE
Solanum aculeatissimum	4	NE
Solanum adoense	3	NE
Solanum agnewiorum	1	NE
Solanum albicans	5	NE
Solanum albornozii	9	EN
Solanum americanum	2	NE
Solanum andreanum	19	NE
Solanum anguivi	32	NE
Solanum anomalum	28	NE
Solanum arundo	2	NE
Solanum asperolanatum	20	NE
Solanum ayacuchense	2	NE
Solanum boliviense	7	NE
Solanum brevicaule	8	NE
Solanum burkartii	5	NE
Solanum cajamarquense	7	NE
Solanum campylacanthum	35	NE
Solanum candolleanum	67	NE
Solanum canense	2	NE
Solanum cantense	2	NE
Solanum caripense	10	NE
Solanum cerasiferum	34	NE
Solanum chacoense	16	NE
Solanum chilliasense	2	VU
Solanum chiquidenum	9	NE
Solanum chomatophilum	24	NE
Solanum coagulans	12	NE
Solanum colombianum	14	NE
Solanum commersonii	10	NE
Solanum contumazaense	1	NE
Solanum cyaneopurpureum	4	NE
Solanum dasyanthum	2	NE
Solanum dasyphyllum	37	NE
Solanum demissum	1	NE
Solanum dolichocremastrum	3	NE
Solanum etuberosum	5	NE
Solanum fernandezianum	2	NE
Solanum fraxinifolium	7	NE
Solanum glabratum	2	NE
Solanum gracilifrons	1	NE
Solanum grandiflorum	21	NE
Solanum hastifolium	9	NE
Solanum hastiforme	1	NE
Solanum huancabambense	1	NE
Solanum hypacrarthrum	1	NE
Solanum immite	3	NE
Solanum incanum	56	NE
Solanum insanum	8	NE
Solanum laxissimum	6	NE
Solanum lignicaule	3	NE
Solanum limbaniense	2	NE
Solanum longiconicum	12	NE
Solanum macracanthum	3	NE
Solanum macrocarpon	18	NE
Solanum malindiense	1	NE
Solanum malmeanum	1	NE
Solanum marginatum	20	NE
Solanum mauense	3	NE
Solanum medians	34	NE
Solanum minutifoliolum	11	NE
Solanum mochiquense	2	NE
Solanum multiinterruptum	14	NE
Solanum nigriviolaceum	1	NE
Solanum nigrum	2	NE
Solanum nubicola	2	NE
Solanum olmosense	3	NE
Solanum palustre	6	NE
Solanum paucissectum	4	NE
Solanum phoxocarpum	2	NE
Solanum piurae	3	NE
Solanum raphanifolium	12	NE
Solanum rhomboideilanceolatum	2	NE
Solanum setaceum	2	NE
Solanum simplicissimum	1	NE
Solanum sogarandinum	1	NE
Solanum taeniotrichum	3	NE
Solanum tettense	1	NE
Solanum torvum	21	NE
Solanum usambarense	1	NE
Solanum violaceimarmoratum	2	NE
Solanum virginianum	38	NE
Solanum wittmackii	8	NE
Solanum woodsonii	11	NE
Solanum x decurrentialatum	2	NE
Sorghum bicolor	113	NE
Sorghum halepense	36	NE
Sorghum nitidum	6	NE
Sorghum purpureosericeum	38	NE
Thinopyrum intermedium	16	LC
Triticum monococcum	2	LC
Triticum timopheevii	3	LC
Triticum turgidum	10	LC
Triticum urartu	4	LC
Vicia bithynica	30	DD
Vicia cuspidata	10	LC
Vicia ervilia	8	LC
Vicia galeata	1	LC
Vicia galilaea	4	LC
Vicia grandiflora	17	NE
Vicia hirsuta	13	LC
Vicia hybrida	55	NE
Vicia hyrcanica	2	LC
Vicia johannis	2	DD
Vicia lathyroides	21	LC
Vicia lutea	23	LC
Vicia mollis	6	LC
Vicia monantha	1	LC
Vicia narbonensis	24	NE
Vicia palaestina	8	LC
Vicia pannonica	10	NE
Vicia paucifolia	1	LC
Vicia peregrina	9	NE
Vicia pyrenaica	15	LC
Vicia sativa	130	LC
Vicia sericocarpa	4	LC
Vicia tenuifolia	7	LC
Vicia villosa	6	LC
Vigna dalzelliana	1	NE
Vigna hirtella	3	LC
Vigna nepalensis	2	NE
Vigna radiata	8	NE
Vigna reflexopilosa	3	LC
Vigna subterranea	17	NE
Vigna umbellata	15	LC
Vigna unguiculata	26	NE
Vigna vexillata	16	NE

## Sheet: Supplementary Data S3
Supplementary Data S3: List of collectors
Collector's country	Collector Name	Collector's institute
Armenia	Narine Hayrapetyan	A. Takhtajyan Institute of Botany of National Academy of Science of Armenia, Yerevan, Armenia
Armenia	Sona Galstyan	A. Takhtajyan Institute of Botany of National Academy of Science of Armenia, Yerevan, Armenia;
Armenia	Anush Nersesyan	A. Takhtajyan Institute of Botany of National Academy of Science of Armenia, Yerevan, Armenia
Armenia	Astghik Papikyan	A. Takhtajyan Institute of Botany of National Academy of Science of Armenia, Yerevan, Armenia
Azerbaijan	Zeynal Akparov	Genetik Resources İnstitute of Azerbaijan NAS
Azerbaijan	Aydin Askerov	Genetic Resources İnstitute of Azerbaijan NAS
Azerbaijan	Mahammad Eldarov	Genetik Resources İnstitute of Azerbaijan NAS
Azerbaijan	Afig Mammadov	Genetik Resources İnstitute of Azerbaijan NAS
Azerbaijan	İlhama Mirzaliyeva	Genetik Resources İnstitute of Azerbaijan NAS
Azerbaijan	Niyazi Quliyev	Genetik Resources İnstitute of Azerbaijan NAS
Brazil	Aluana G Abreu	Embrapa
Brazil	Gustavo Heiden	Embrapa Clima Temperado
Brazil	Marcelo Brilhante de Medeiros	Embrapa Genetic Resources and Biotechnology
Brasil	André Luís C. Moreira	Embrapa Cenargen
Brazil	Glocimar Pereira da Silva	Embrapa Genetic Resources and Biotechnology
Brazil	Suelma Ribeiro Silva	Chico Mendes Institute for Biodiversity Conservation
Brazil	J.F.M. Valls	Embrapa Genetic Resources and Biotechnology
Chile	Erwin Domínguez	Instituto de Investigaciones Agropecuarias
Chile	Sergio Ibañez	Instituto de Investigaciones Agropecuarias
Colombia	D.G. Debouck	International Center for Tropical Agriculture (CIAT)
Costa Rica	Ronald Arias	Centro de investigación en Biología Celular y Molecular, Universidad de Costa Rica
Costa Rica	Griselda Arrieta-Espinoza	Centro de investigación en Biología Celular y Molecular, Universidad de Costa Rica
Costa Rica	Néstor Felipe Chaves-Barrantes	Estación Experimental Agrícola Fabio Baudrit Moreno, Universidad de Costa Rica
Costa Rica	Allan Meneses	Centro de investigación en Biología Celular y Molecular, Universidad de Costa Rica
Costa Rica	Marcela Turcios	Centro de investigación en Biología Celular y Molecular, Universidad de Costa Rica
Cyprus	Demetris Kourtellarides	Agriculture Research Institute
Cyprus	Angelos Kyratzis	Agriculture Research Institute
Ecuador	Luis Lima	Instituto Nacional de Investigaciones Agropecuarias
Ecuador	Álvaro Monteros	Instituto Nacional de Investigaciones Agropecuarias
Ecuador	Edwin Naranjo	Instituto Nacional de Investigaciones Agropecuarias
Ecuador	Geover Peña	Instituto Nacional de Investigaciones Agropecuarias
Ecuador	Lenin Rosero	Instituto Nacional de Investigaciones Agropecuarias
Ecuador	Marcelo Tacán	Instituto Nacional de Investigaciones Agropecuarias
Ecuador	Juan Villarroel	Instituto Nacional de Investigaciones Agropecuarias
Ethiopia	Mr. Hailu Atnafu	Ethiopian Biodiversity Institute
Ethiopia	Dr Tesfaye Awas	Ethiopian Biodiversity Institute
Ethiopia	Mr. Melese Bekele	Ethiopian Biodiversity Institute
Ethiopia	Mr. Seyfe Gashawbeza	Ethiopian Biodiversity Institute
Ethiopia	Mrs. Efrata Mekbib	Ethiopian Biodiversity Institute
Ethiopia	Mr, Biniyam Tassew	Ethiopian Biodiversity Institute
Ethiopia	Dr Feleke Woldeyes	Ethiopian Biodiversity Institute
Ethiopia	Mr. Sisay Wube	Ethiopian Biodiversity Institute
Georgia	Marine Eristavi (deceased)	Institute of Botany, Ilia State University
Georgia	Manana Khutsishvili	Institute of Botany, Ilia State University
Georgia	Lia Kobakhidze	National Botanical Garden of Georgia
Georgia	MSc Sandro Kolbaia	National Botanical Garden of Georgia
Georgia	Tamar Kurdadze	Institute of Botany, Ilia State University
Ghana	Dr. K. F. Egbadzor	Ho Technical University
Guatemala	Delmy Castillo	Instituto de Ciencia y Tecnología Agrícolas (ICTA)
Guatemala	María de los Angeles Mérida Guzmán	Instituto de Ciencia y Tecnología Agrícolas
Italy	Thomas Abeli	Università di Roma 3, Roma, Italy
Italy	Nevio Agostini	Ente di Gestione Parchi e Biodiversità, Regione Emilia-Romagna, Italy
Italy	Nicola M.G. Ardenghi	Orto Botanico e Sistema Museale dell'Università di Pavia, Italy
Italy	Liliana Bernardo	Dip. di Biologia, Ecologia e Scienze della Terra, Università della Calabria, Loc. Polifunzionale, 87030 – Arcavacata di Rende, CS
Italy	Silvia Bodino
Italy	Stefano Braccini
Italy	Giacomo Calvia
Italy	Marco Canella
Italy	Paolo Cauzzi	Orto Botanico e Sistema Museale dell'Università di Pavia, Italy
Italy	Valter di Ceccos	Università della Campania, Caserta, Italy
Italy	Domenico Gargano	Dip. di Biologia, Ecologia e Scienze della Terra, Università della Calabria, Loc. Polifunzionale, 87030 – Arcavacata di Rende, CS
Italy	Andrea Ghirelli	Ufficio Gestione Demanio Regionale, Santa Sofia, FC, Italy
Italy	Filippo Guzzon	International Maize and Wheat Improvement Center
Italy	Luciano di Martino
Italy	Emanuele Moretti
Italy	Simone Orsenigo	DSTA Università di Pavia Italy
Italy	Enrico Vito Perrino	Mediterranean Agronomic Institute of Bari (Ciheam), Valenzano (Bari), Italy
Italy	Pierluigi Rizzo
Italy	Graziano Rossi	DSTA Università di Pavia Italy
Italy	Adriano Stinca	Università della Campania, Caserta, Italy
Italy	Robert P. Wagensommer	Dipartimento di Biologia, Università di Bari, Italy
Kenya	Joseph Ireri Kamau	Kenya Agricultural and Livestock Research Organisation
Kenya	Paul Muigai Kirika	EA Herbarium, National Museums of Kenya
Kenya	Joseph Kimani Ndungu	Kenya Agricultural and Livestock Research Organisation
Lebanon	Joelle Breidy	Lebanese Agriculture Research Institute (LARI)
Lebanon	Hiba Dokmak	Lebanese Agriculture Research Institute (LARI)
Malaysia	Mohd Shukri Mat Ali	Malaysian Agricultural Research and Development Institute (MARDI)
Malaysia	Khadijah Awang	Malaysian Agricultural Research and Development Institute (MARDI)
Malaysia	Suryanti Bustam	Malaysian Agricultural Research and Development Institute (MARDI)
Malaysia	Ahmad Syahman Mohd Dalee	Malaysian Agricultural Research and Development Institute (MARDI)
Malaysia	Mohd Norfaizal Ghazalli	Malaysian Agricultural Research and Development Institute (MARDI)
Malaysia	Siti Sofiah Mohammad	Malaysian Agricultural Research and Development Institute (MARDI)
Malaysia	Anuar Rasyidi Mohd Nordin	Malaysian Agricultural Research and Development Institute (MARDI)
Malaysia	Site Noorzuraini Abd Rahman	Malaysian Agricultural Research and Development Institute (MARDI)
Malaysia	Nurshahidah Mohd Rusli	Malaysian Agricultural Research and Development Institute (MARDI)
Malaysia	Muhammad Shafie Md Sah	Malaysian Agricultural Research and Development Institute (MARDI)
Malaysia	Maimun Tahir	Malaysian Agricultural Research and Development Institute (MARDI)
Nepal	Deepa S Shrestha	National Agriculture Genetic Resources Centre (NAGRC)
Nigeria	Timothy Oluwafemi Ajiboye	National Centre for Genetic Resources and Biotechnology (NACGRAB)
Nigeria	Sunday Ezekiel Aladele	National Centre for Genetic Resources and Biotechnology (NACGRAB)
Nigeria	Olabisi Alamu	National Centre for Genetic Resources and Biotechnology (NACGRAB)
Pakistan	Muhammad Ayub	Mountain Agricultural Research Centre (MARC) & PARC- Agricultural Research Station
Pakistan	Kamran Ishaq	Department of Agriculture Extension
Pakistan	Shakeel A. Jatoi	Bio-resources Conservation Institute, National Agricultural Research Centre, Bio-resources Conservation Institute, National Agricultural Research Centre, Park Road, Islamabad-45500, Pakistan
Pakistan	Mr. Darya Khan	National Sugarcane and Tropical Horticulture Research Institute
Pakistan	Nazar Khan	Government Degree College Zhob Baluchistan
Pakistan	Tahir Khan	Government Degree College Zhob Baluchistan
Pakistan	Rasheed Muhammad	Pakistan Agricultural Research Council
Pakistan	Malik Ashiq Rabbani	Bio-resources Conservation Institute, National Agricultural Research Centre
Pakistan	Sadar Uddin Siddiqui	Bio-resources Conservation Institute
Pakistan	Dr. Amir Sultan	National Herbarium of Pakistan
Pakistan	Dr. Zahid Ullah	Center for Plant Sciences and Biodiversity
Pakistan	Sikandar Zulqarnain	Agriculture Extension Dept
Peru	Cinthya Zorrilla Cisneros	Instituto Nacional de Innovación Agraria
Peru	Dave Ellis	International Potato Center (CIP)
Peru	Vidal Mamani Huarachi	Instituto Nacional de Innovación Agraria
Peru	Julio Chávez Galarza	Instituto Nacional de Innovación Agraria
Peru	Rita Carolina Giron	Instituto Nacional de Innovación Agraria
Peru	Rene Gomez	International Potato Center (CIP)
Peru	Pedro Vergara Jimenez	Instituto Nacional de Innovación Agraria
Peru	Armando Linares	Instituto Nacional de Innovación Agraria
Peru	Alberto Rice Salas López	International Potato Center (CIP)
Peru	Emma Manco	Instituto Nacional de Innovación Agraria
Peru	Victor Nina Montiel	Instituto Nacional de Innovación Agraria
Peru	Jesus Arcos Pineda	Instituto Nacional de Innovación Agraria
Peru	Edmundo Vilca Quispe	Instituto Nacional de Innovación Agraria
Peru	Violeta Quispe	International Potato Center (CIP)
Peru	Wilder Rodriguez	International Potato Center (CIP)
Peru	Diego A. Sotomayor	Instituto Nacional de Innovación Agraria
Portugal	Erika Almeida	Jardim Botânico de Lisboa - Museu Nacional de História Natural e da Ciência - Universidade de Lisboa
Portugal	Joana Magos Brehm	Jardim Botânico de Lisboa - Museu Nacional de História Natural e da Ciência - Universidade de Lisboa
Portugal	Pedro Casimiro	Seed Bank of Azores, Faial Botanic Garden
Portugal	Adelaide Clemente	Jardim Botânico de Lisboa - Museu Nacional de História Natural e da Ciência - Universidade de Lisboa
Portugal	Sara Lobo Dias	Jardim Botânico de Lisboa - Museu Nacional de História Natural e da Ciência - Universidade de Lisboa
Portugal	Cátia Freitas	Seed Bank of Azores, Faial Botanic Garden
Portugal	Gregório Freitas	ISOPlexis Centro de Agricultura Sustentável e Tecnologia Alimentar, Universidade da Madeira.
Portugal	Marlene Freitas Nóia	Sociedade de Gestão Ambiental e Conservação da Natureza - Azorina S.A.
Portugal	Carlos Gaspar	Instituto Nacional de Investigação Agrária e Veterinária/Banco Português de Germoplasma Vegetal
Portugal	Humberto Nóbrega	ISOPlexis Centro de Agricultura Sustentável e Tecnologia Alimentar, Universidade da Madeira.
Portugal	Violeta Oliván	Seed Bank of Azores, Faial Botanic Garden
Portugal	Filomena Rocha	Instituto Nacional de Investigação Agrária e Veterinária, I.P. / Banco Português de Germoplasma Vegetal
Spain	Cristina Andrés	Universidad de Sevilla
Spain	Ana Bedmar	Centro Nacional de Recursos Fitogenéticos (CRF, INIA, CSIC)
Spain	Francisco Berrio	Centro Nacional de Recursos Fitogenéticos (CRF, INIA, CSIC)
Spain	Samuel Prieto	Universidad Rey Juan Carlos
Spain	Julia Chacón	Universidad Rey Juan Carlos
Spain	Alejandra De Castro	Universidad de Sevilla
Spain	Helena González de Heredia	Centro Nacional de Recursos Fitogenéticos (CRF, INIA, CSIC)
Spain	Lucía De la Rosa	Centro Nacional de Recursos Fitogenéticos (CRF, INIA, CSIC)
Spain	Zoila Diaz-Lifante	Universidad de Sevilla
Spain	Juan Fajardo	Centro Nacional de Recursos Fitogenéticos (CRF, INIA, CSIC)
Spain	Xavier Font	Plant Biodiversity Resource Centre, University of Barcelona.
Spain	Rosa M. García	Centro Nacional de Recursos Fitogenéticos (CRF, INIA, CSIC)
Spain	Teresa Marcos	Centro Nacional de Recursos Fitogenéticos (CRF, INIA, CSIC)
Spain	José Antonio Mejías	Universidad de Servilla
Spain	Mauricio Parra-Quijano	Universidad Nacional de Colombia sede Bogotá
Spain	Alberto Peluzzo	Centro Nacional de Recursos Fitogenéticos (CRF, INIA, CSIC)
Spain	Javier Peralta	Universidad Pública de Navarra
Spain	Jaume X. Soler	Botanica Mediterranea S.L.
Sudan	Dr. Elsadig Ahmed Abdalla	Agricultural Plant Genetic Resources Conservation and Research Centre
Sudan	Ali Zakaria Babiker	Agricultural Plant Genetic Resources Conservation and Research Centre
Sudan	Magdi Ahmed Mohamed Elgabri	Agricultural PGR Coservation and Research Centre
Sudan	Mohamed ElKhawad	Agricultural Research Corporation
Vietnam	Tong Xuan Hieu	Plant Resources Center
Vietnam	Vu Dang Toan	Plant Resources Center
Vietnam	Vu Xuan Truong	Plant Resources Center
Vietnam	Vu Van Tung	Plant Resources Center

## Sheet: Supplementary Data S4
Supplementary Data S4: CWR Project target list
Taxa	Number of populations targeted
Alfalfa	358
Medicago arabica	5
Medicago arborea	15
Medicago constricta	10
Medicago daghestanica	2
Medicago doliata	15
Medicago italica	10
Medicago lesinsii	5
Medicago littoralis	27
Medicago lupulina	5
Medicago marina	20
Medicago minima	6
Medicago murex	20
Medicago orbicularis	5
Medicago papillosa subsp. papillosa	8
Medicago pironae	5
Medicago polymorpha	5
Medicago rigidula	20
Medicago rotata	5
Medicago rugosa	26
Medicago sativa	10
Medicago sativa subsp. caerulea	30
Medicago sativa subsp. falcata	25
Medicago sativa subsp. glomerata	10
Medicago sativa subsp. varia	15
Medicago scutellata	18
Medicago truncatula	11
Medicago turbinata	25
Apple	78
Malus chitralensis	10
Malus crescimannoi	5
Malus doumeri	10
Malus florentina	5
Malus orientalis	21
Malus rockii	6
Malus sikkimensis	6
Malus sylvestris	15
Bambara groundnut	20
Vigna subterranea var. spontanea	20
Banana/Plaintain	110
Ensete glaucum	9
Ensete ventricosum	2
Musa acuminata subsp. acuminata	5
Musa acuminata subsp. malaccensis	5
Musa acuminata subsp. microcarpa	5
Musa acuminata subsp. siamea	5
Musa acuminata subsp. truncata	5
Musa acuminata var. flava	5
Musa balbisiana var. bakeri	15
Musa balbisiana var. balbisiana	24
Musa beccarii	5
Musa borneensis	5
Musa gracilis	5
Musa itinerans	10
Musa violascens	5
Barley	270
Hordeum bogdanii	5
Hordeum brevisubulatum	10
Hordeum bulbosum	23
Hordeum chilense	10
Hordeum comosum	10
Hordeum fuegianum	10
Hordeum guatemalense	10
Hordeum halophilum	10
Hordeum lechleri	10
Hordeum marinum	32
Hordeum murinum	37
Hordeum muticum	10
Hordeum parodii	10
Hordeum patagonicum	10
Hordeum pubiflorum	10
Hordeum secalinum	11
Hordeum tetraploidum	10
Hordeum vulgare subsp. spontaneum	42
Bean	211
Hordeum guatemalense	10
Phaseolus albicarminus	1
Phaseolus augusti	20
Phaseolus coccineus subsp. coccineus	10
Phaseolus coccineus subsp. pubescens	10
Phaseolus coccineus subsp. striatus var. guatemalen	10
Phaseolus coccineus subsp. strigillosus	10
Phaseolus costaricensis	4
Phaseolus dumosus	25
Phaseolus leptostachyus	3
Phaseolus lunatus	46
Phaseolus microcarpus	2
Phaseolus mollis	20
Phaseolus parvifolius	10
Phaseolus persistentus	10
Phaseolus vulgaris	18
Phaseolus xanthotrichus	2
Carrot	113
Daucus carota	3
Daucus carota subsp. azoricus	10
Daucus carota subsp. carota	36
Daucus carota subsp. fontanesii	5
Daucus carota subsp. gummifer	10
Daucus carota subsp. halophilus	10
Daucus carota subsp. major	5
Daucus carota subsp. maritimus	15
Daucus carota subsp. maximus	14
Daucus carota subsp. rupestris	5
Chickpea	53
Cicer acanthophyllum	10
Cicer judaicum	10
Cicer macracanthum	10
Cicer microphyllum	13
Cicer nuristanicum	10
Cowpea	143
Vigna dalzelliana	10
Vigna nepalensis	2
Vigna radiata var. sublobata	15
Vigna stipulacea	8
Vigna trilobata	5
Vigna umbellata var. gracilis	28
Vigna unguiculata subsp. aduensis	20
Vigna unguiculata subsp. baoulensis	20
Vigna unguiculata subsp. burundiensis	20
Vigna unguiculata subsp. pubescens	10
Vigna vexillata	5
Eggplant	378
Solanum aculeatissimum	10
Solanum adoense	20
Solanum americanum	3
Solanum anguivi	23
Solanum anomalum	20
Solanum asperolanatum	20
Solanum aureitomentosum	3
Solanum campylacanthum	21
Solanum cerasiferum	15
Solanum coagulans	7
Solanum cumingii	5
Solanum cyaneopurpureum	20
Solanum dasyphyllum	23
Solanum forskalii	2
Solanum glabratum	20
Solanum goetzei	2
Solanum grandiflorum	20
Solanum hastifolium	13
Solanum incanum	5
Solanum insanum	10
Solanum macracanthum	20
Solanum macrocarpon	10
Solanum malindiense	3
Solanum marginatum	20
Solanum mauense	3
Solanum nigriviolaceum	3
Solanum polhillii	3
Solanum richardii	3
Solanum setaceum	3
Solanum torvum	28
Solanum usambarense	3
Solanum virginianum	17
Faba bean	122
Vicia bithynica	33
Vicia cuspidata	10
Vicia johannis	8
Vicia johannis var. procumbens	4
Vicia lathyroides	29
Vicia narbonensis	16
Vicia narbonensis var. affinis	5
Vicia narbonensis var. jordanica	4
Vicia narbonensis var. narbonensis	6
Vicia serratifolia	7
Finger Millet	121
Eleusine africana	21
Eleusine coracana	5
Eleusine floccifolia	20
Eleusine indica	29
Eleusine intermedia	8
Eleusine jaegeri	2
Eleusine kigeziensis	10
Eleusine multiflora	2
Eleusine tristachya	14
Ochthochloa compressa	10
Grass pea	286
Lathyrus amphicarpos	11
Lathyrus annuus	27
Lathyrus aphaca	8
Lathyrus basalticus	2
Lathyrus blepharicarpus	10
Lathyrus cassius	5
Lathyrus chloranthus	5
Lathyrus cicera	12
Lathyrus cirrhosus	15
Lathyrus clymenum	10
Lathyrus gorgoni	13
Lathyrus grandiflorus	5
Lathyrus heterophyllus	5
Lathyrus hirsutus	33
Lathyrus latifolius	11
Lathyrus marmoratus	4
Lathyrus miniatus	5
Lathyrus ochrus	6
Lathyrus odoratus	1
Lathyrus pratensis	8
Lathyrus pseudocicera	6
Lathyrus sphaericus	6
Lathyrus sylvestris	21
Lathyrus tingitanus	29
Lathyrus tuberosus	28
Lentil	106
Lens culinaris subsp. orientalis	27
Lens ervoides	45
Lens lamottei	10
Lens nigricans	24
Oat	279
Avena abyssinica	20
Avena atherantha	5
Avena barbata	32
Avena canariensis	0
Avena clauda	5
Avena eriantha	8
Avena fatua	36
Avena hybrida	23
Avena insularis	5
Avena longiglumis	15
Avena lusitanica	11
Avena matritensis	5
Avena occidentalis	10
Avena sterilis	48
Avena trichophylla	25
Avena ventricosa	8
Avena wiestii	23
Pea	68
Pisum abyssinicum	20
Pisum fulvum	7
Pisum sativum subsp. elatius	39
Vavilovia formosa	2
Pearl Millet	124
Cenchrus ciliaris	2
Cenchrus clandestinus	2
Cenchrus geniculatus	2
Cenchrus hohenackeri	2
Cenchrus macrourum	2
Cenchrus massaicus	2
Cenchrus mezianus	2
Cenchrus orientalis	20
Cenchrus pedicellatus	2
Cenchrus pennisetiformis	2
Cenchrus polystachios subsp. atrichus	2
Cenchrus polystachios subsp. polystachios	2
Cenchrus purpureus	23
Cenchrus setaceum	2
Cenchrus setiger	2
Cenchrus setosus	2
Cenchrus setosus subp. setosus	14
Cenchrus sieberianus	24
Cenchrus sphacelatus	2
Cenchrus squamulatus	7
Cenchrus stramineus	2
Cenchrus trachyphyllum	2
Cenchrus unisetus	2
Pigeon pea	78
Cajanus crassus	15
Cajanus elongatus	3
Cajanus goensis	19
Cajanus mollis	5
Cajanus platycarpus	8
Cajanus scarabaeoides	28
Potato	758
Solanum acaule	34
Solanum acroscopicum	12
Solanum agrimonifolium	10
Solanum albicans	23
Solanum albornozii	20
Solanum amayanum	10
Solanum anamatophilum	3
Solanum andreanum	20
Solanum arahuayum	6
Solanum augustii	3
Solanum ayacuchense	10
Solanum boliviense	6
Solanum brevicaule	6
Solanum bukasovii	3
Solanum bulbocastanum	10
Solanum burkartii	3
Solanum cajamarquense	3
Solanum candolleanum	31
Solanum cantense	14
Solanum caripense	10
Solanum chacoense	10
Solanum chilliasense	20
Solanum chiquidenum	9
Solanum chomatophilum	32
Solanum clarum	0
Solanum coelestipetalum	6
Solanum colombianum	20
Solanum commersonii	4
Solanum demissum	10
Solanum dolichocremastrum	3
Solanum etuberosum	10
Solanum fernandezianum	10
Solanum flahaultii	20
Solanum fraxinifolium	7
Solanum gracilifrons	10
Solanum huancabambense	3
Solanum humectophilum	6
Solanum hypacrarthrum	22
Solanum immite	10
Solanum infundibuliforme	10
Solanum ingifolium	3
Solanum jaenense	3
Solanum laxissimum	22
Solanum limbaniense	6
Solanum longiconicum	12
Solanum maglia	10
Solanum malmeanum	4
Solanum marinasense	12
Solanum medians	53
Solanum minutifoliolum	20
Solanum mochiquense	13
Solanum morelliforme	10
Solanum multiinterruptum	15
Solanum olmosense	23
Solanum ortegae	6
Solanum palustre	10
Solanum paucissectum	3
Solanum piurae	3
Solanum raphanifolium	6
Solanum raquialatum	3
Solanum rhomboideilanceolatum	3
Solanum salasianum	6
Solanum simplicissimum	9
Solanum taeniotrichum	3
Solanum violaceimarmoratum	6
Solanum wittmackii	12
Solanum woodsonii	11
Solanum x neoweberbaueri	12
Rice	301
Oryza alta	4
Oryza barthii	22
Oryza brachyantha	5
Oryza coarctata	10
Oryza eichingeri	12
Oryza glaberrima	2
Oryza glumipatula	19
Oryza grandiglumis	12
Oryza latifolia	74
Oryza longistaminata	22
Oryza meyeriana var. granulata	6
Oryza meyeriana var. meyeriana	3
Oryza nivara	19
Oryza officinalis	11
Oryza punctata	22
Oryza ridleyi	3
Oryza rufipogon	38
Oryza schweinfurthiana	17
Rye	79
Secale anatolicum	4
Secale cereale subsp. afghanicum	20
Secale cereale subsp. segetale	20
Secale strictum	15
Secale sylvestre	10
Secale vavilovii	10
Sorghum	97
Sorghum arundinaceum	8
Sorghum bicolor subsp. verticilliflorum	25
Sorghum halepense	25
Sorghum nitidum	5
Sorghum propinquum	3
Sorghum purpureosericeum	24
Sorghum virgatum	7
Sweetpotato	133
Ipomoea cairica	20
Ipomoea cynanchifolia	4
Ipomoea grandifolia	4
Ipomoea littoralis	13
Ipomoea ochracea	22
Ipomoea pintoi	1
Ipomoea ramosissima	19
Ipomoea regnellii	1
Ipomoea rupestris	1
Ipomoea tiliacea	24
Ipomoea trifida	20
Ipomoea triloba	4
Vetch	268
Vicia angustifolia	5
Vicia bakeri	3
Vicia barbazitae	4
Vicia ciliatula	3
Vicia ervilia	10
Vicia galeata	1
Vicia grandiflora	21
Vicia hirsuta	8
Vicia hyaeniscyamus	4
Vicia hybrida	33
Vicia hyrcanica	11
Vicia lutea	23
Vicia melanops	4
Vicia mollis	5
Vicia monantha subsp. monantha	5
Vicia pannonica	5
Vicia peregrina	5
Vicia pyrenaica	10
Vicia sativa	11
Vicia sativa subsp. amphicarpa	14
Vicia sativa subsp. devia	5
Vicia sativa subsp. incisa	4
Vicia sativa subsp. macrocarpa	10
Vicia sativa subsp. nigra	46
Vicia sericocarpa	5
Vicia tenuifolia subsp. variabilis	5
Vicia tetrasperma	3
Vicia villosa subsp. varia	5
Wheat	354
Aegilops bicornis var. bicornis	2
Aegilops biuncialis	43
Aegilops columnaris	27
Aegilops crassa	1
Aegilops cylindrica	38
Aegilops geniculata	15
Aegilops kotschyi	13
Aegilops markgrafii	5
Aegilops neglecta	11
Aegilops peregrina var. brachyathera	10
Aegilops speltoides var. ligustica	6
Aegilops speltoides var. speltoides	10
Aegilops tauschii	30
Aegilops triuncialis	13
Aegilops triuncialis var. persica	7
Aegilops triuncialis var. triuncialis	25
Aegilops umbellulata	15
Aegilops uniaristata	5
Aegilops vavilovii	10
Aegilops ventricosa	5
Amblyopyrum muticum var. loliaceum	1
Amblyopyrum muticum var. muticum	1
Thinopyrum intermedium	30
Triticum monococcum subsp. aegilopoides	2
Triticum timopheevii subsp. armeniacum	3
Triticum turgidum subsp. dicoccoides	15
Triticum urartu	11
Grand Total	4908

## Sheet: Supplementary Data S5
Supplementary Data S5: Collection kit contents
Quantity	Product
2	Hand magnifying lens in case
2	Dissection kits
1	Non-sterile surgical blades box
2	Rubber matting
150	Cloth collecting bags - small
200	Cloth collecting bags - medium
100	Cloth collecting bags - large
1	Sieve rubber bung
1	Brush
1	Sieve base
1	Sieve 5.6mm
1	Sieve 3.35mm
1	Sieve 2.36mm
1	Sieve 1.4mm
1	Sieve 600um
400	Sealing clips
400	Green 1g silica gel indicator sachets
1	10kg silica gel beads with indicator (4 x 250g in foil bags)
1	Instruction documents for gemini data logger and drum drier
1	Technical information documents for seed conservation
1	Safety information documents for silica gel
2	Plastic mesh bag drying support
2	Blue polypropylene drum (60ml)
1	Secateurs (Felco no. 2)
400	A5 (210 x 150mm) foil bags
1	Garmin Etrex summit
1	Gemini TinyTag Logger with temperature and RN Probe package
400	Jewellers tags
150	Paper bags (with wire seal) 75 x 125mm
150	Paper bags (with wire seal) 101 x 203mm
150	Paper bags (with wire seal) 127 x 254mm

## Sheet: Supplementary Table S1
Supplementary Table S1: Distribution of genepool targets across countries
Crop (Genera) / Country	Alfalfa (Medicago)	Apple (Malus)	Bambara groundnut (Vigna)	Banana (Ensete, Musa)	Barley (Hordeum)	Bean (Phaseolus)	Carrot (Daucus)	Chickpea (Cicer)	Cowpea (Vigna)	Eggplant (Solanum)	Faba bean (Vicia)	Finger millet (Eleusine, Ochthochloa)	Grass pea (Lathyrus)	Lentil (Lens)	Oat (Avena)	Pea (Pisum)	Pearl millet (Cenchrus)	Pigeon pea (Cajanus)	Potato (Solanum)	Rice (Oryza)	Rye (Secale)	Sorghum (Sorghum)	Sweetpotato (Ipomoea)	Vetch (Vicia)	Wheat (Aegilops, Elymus, Thinopyrum, Triticum)	Total
Armenia																										13
Azerbaijan																										12
Brazil																										4
Chile																										4
Costa Rica																										3
Cyprus																										10
Ecuador																										5
El Salvador																										1
Ethiopia																										10
Georgia																										11
Ghana																										7
Guatemala																										5
Italy																										11
Kenya																										9
Lebanon																										11
Malaysia																										4
Nepal																										14
Nigeria																										8
Pakistan																										17
Peru																										1
Portugal																										7
Spain																										9
Sudan																										5
Uganda																										6
Vietnam																										7
Total	10	7	1	4	11	4	8	2	7	12	8	9	9	6	11	8	9	3	6	12	6	9	11	13	8

## Sheet: Supplementary Table S2
Supplementary Table S2: Genepool summaries of seed samples collected in the CWR Project
Genepool	Alfalfa	Apple	Bambara groundnut	Banana	Barley	Bean	Carrot	Chickpea	Cowpea	Eggplant	Faba bean	Finger millet	Grass pea	Lentil	Oat	Pea	Pearl millet	Pigeon pea	Potato	Rice	Rye	Sorghum	Sweetpotato	Vetch	Wheat	Overall (24 genepools for 28 crops)
Genera	Medicago	Malus	Vigna	Ensete, Musa	Hordeum	Phaseolus	Daucus	Cicer	Vigna	Solanum	Vicia	Eleusine, Ochthochloa	Lathyrus	Lens	Avena	Pisum	Cenchrus	Cajanus	Solanum	Oryza	Secale	Sorghum	Ipomoea	Vicia	Aegilops, Elymus, Thinopyrum, Triticum	27
Seed samples	350	47	17	131	346	103	86	16	76	438	92	136	306	60	241	55	187	30	474	318	71	208	115	320	364	4587
Number of countries collected in	10	7	1	4	11	4	8	2	7	12	8	9	9	6	11	8	9	3	6	12	6	9	11	13	8	25
Number of genera	1	1	1	2	1	1	1	1	1	1	1	2	1	1	1	1	1	1	1	1	1	1	1	1	4	27
Number of species	20	7	1	8*	16	10	1	3	8*	33*	7	9	28	4	11*	3	20*	4	54*	15*	4	4*	11	17*	23	321*
Number of taxa	24	7	1	11*	21	11	6	3	9*	33*	7	10	28	5	11*	5	20*	4	54*	16*	7	5*	11	22*	25	365*
Number of samples only identified to genus			2†	3					2†	10	5‡				3		2		38	22		15		5‡
Taxa of conservation status! (number of samples)	NT 1 (7)				NT 2 (7)	VU 1 (1)							NT 2, CR 1 (10)						VU 1, EN 1 (11)						NT 1 (2)	Species totals for collected samples NE 160, DD 17, LC 135, NT 6, VU 2, EN 1, CR 1, EW 0
Samples in Genepool/Taxon group 1	114	28	17	79	44	73	86	0	26	8	0	65	0	16	117	45	4	0	110	144	48	113	0	130	19	1286
Samples in Genepool/Taxon group 2	0	9	0	0	0	11	0	0	0	132	0	58	24	33	0	10	27	23	237	148	0	36	27	32	328	811
Samples in Genepool/Taxon group 3	44	10	0	0	302	0	0	6	24	253	91	13	83	11	124	0	156	7	56	4	23	59	59	0	17	1390
Other Samples in same Genus #	192	0	0	52	0	19	0	10	26	45	1	0	199	0	0	0	0	0	71	22	0	0	29	158	0	768
Species collected in Genepool/Taxon group 1	3	2	1	2	1	3	1	0	1	1	0	3	0	1	5	1	1	0	3	7	1	1	0	1	4	40
Species collected in Genepool/Taxon group 2	0	4	0	0	0	2	0	0	0	7	0	3	3	2	0	2	2	1	33	6	0	1	2	2	17	70
Species collected in Genepool/Taxon group 3	3	1	0	0	15	0	0	1	2	16	6	3	6	1	6	0	18	3	13	2	3	2	5	0	2	106
Other Species in same Genus	14	0	0	6	0	5	0	2	5	9	1	0	19	0	0	0	0	0	5	0*	0	0	4	14	0	83
Taxa collected in Genepool/Taxon group 1	7	2	1	5	1	4	6	0	3	1	0	4	0	1	5	3	1	0	3	7	3	3	0	5	5	65
Taxa collected in Genepool/Taxon group 2	0	4	0	0	0	2	0	0	0	7	0	3	3	2	0	2	2	1	33	6	0	1	2	2	18	70
Taxa collected in Genepool/Taxon group 3	3	1	0	0	19	0	0	1	2	16	6	3	6	1	6	0	18	3	13	3	4	2	5	0	2	112
Other Taxa in same Genus	14	0	0	6	0	5	0	2	5	9	1	0	19	0	0	0	0	0	5	0*	0	0	4	16	0	85
* 110 collections have been identified to genus only and are awaiting identification so this figure may rise
! Categories Not Endangered (NE) Data Deficient (DD) Least Concern (LC) Near Threatened (NT) Vulnerable (VU) Endangered (EN) Critical (CR) Extinct in the Wild (EW)
† These samples could be CWR of bambara groundnut or cowpea.
‡ These samples could be CWR of faba bean or vetch.
# Samples only identified to Genus are included here

## Sheet: Supplementary Table S3
Supplementary Table S3: Collection metric scoring
Genepool	% samples from initial list	Score for % samples from initial list	% species from intial list	Score for % species from intial list	Total
Alfalfa	0.81	4	0.83	4	8
Apple	0.594203	1	0.75	3	4
Bambara groundnut	0.85	4	1	5	9
Banana	0.44	0	0.777778	3	3
Barley	0.66	2	0.94	5	7
Bean	0.45	0	0.615385	2	2
Carrot	0.533981	1	1	5	6
Chickpea	0.301887	0	0.6	1	1
Cowpea	0.41	0	0.63	2	2
Eggplant	0.7	2	0.81	4	6
Faba bean	0.666667	2	0.833333	4	6
Finger millet	0.570248	1	0.9	4	5
Grass pea	0.83	4	0.892857	4	8
Lentil	0.56	1	1	5	6
Oat	0.62	2	0.647059	2	4
Pea	0.666667	2	0.75	3	5
Pearl millet	0.51	1	0.636364	2	3
Pigeon pea	0.375	0	0.666667	2	2
Potato	0.466129	0	0.69	2	2
Rice	0.75	3	0.777778	3	6
Rye	0.7	2	0.8	3	5
Sorghum	0.81	4	0.571429	1	5
Sweetpotato	0.77	3	0.75	3	6
Vetch	0.78	3	0.695652	2	5
Wheat	0.73	3	0.91	5	8
